# Supplementary material for: Structural basis of mRNA decay by the human exosome–ribosome supercomplex
Source: Nature. 2024 Oct 9;635(8037):237–42. doi: 10.1038/s41586-024-08015-6 (PMC11540850; doi:10.1038/s41586-024-08015-6)
Supplement: Supplementary file 4 — Source Data Fig. 4 and Source Data Extended Data Fig. 9 [file 41586_2024_8015_MOESM4_ESM.xlsx]

## Sheet: stalled_RNCs
FlowCell Text Data File: 20240527_gate_sample2.csv
Software Version: 2.00Q
Triax Firmware Version: 0.42
Fractionator Firmware Version 4.210
Date: 2024-05-27
Time: 22:52:46
User: Chris
Experiment name:
*** CENTRIFUGE SETTINGS ***
Rotor Manufacturer: Beckman
Rotor Model: SW40Ti
Speed: rpm
Gradient: succrose 10.0% to 50.0% v/v
Time:
w2t: x 10^0
Number of Tubes: 2
Sample Volume: 0.1 ml
Temperature: 4.0 deg C
*** FRACTIONATION SETTINGS ***
Volume displaced/mm: 0.143 ml/mm
Tubing length: 290 mm
Total Dead Volume (= last fraction): 0.299 ml
Scan Speed: 0.20 mm/sec
Total Distance: 84.8 mm
Upper Limit to Slow-down Distance: 37.50 mm
Start mode: Meniscus sensing
Fail-safe Distance (M): 8 mm
Number of fractions: 25
Distance/fraction: 3.39 mm
Start Distance: 0.00 mm
Volume/fraction: 0.483 ml
Data Samples/mm: 10.00
*** SCANNING SETTINGS ***
Scanning mode: DUAL UV OD
Channel A (LED1) Wavelength: 260 nm
Channel B (LED2) Wavelength: 280 nm
Sensitivity: 0
Integration time: 500 ms
Averaging: 1 samples
LED1 (260 nm) On Time: 30 ms
LED2 (280 nm) On Time: 30 ms
Sample A Zero: 371465
Source A Zero: 129899.8
Sample B Zero: 896289.8
Source B Zero: 228955.8
Data Columns:
SampleA	SourceA	SampleB	SourceB	Position	AbsA	AbsB	ratioA/B	Fraction Number	Fraction Volume (ml)
71873.6	129333	208823	228416	-0.48	3.6866	2.5265	1.45917
216761	129295	506971	228497	-0.38	1.20171	0.986345	1.21835
239546	129257	561105	228415	-0.29	0.976128	0.809477	1.20587
250492	129234	584360	228417	-0.19	0.875171	0.738956	1.18433
159937	129252	367572	228447	-0.1	1.88513	1.54451	1.22054
250492	129234	584360	228417	0	0.875171	0.738956	1.18433
159937	129252	367572	228447	0.1	1.88513	1.54451	1.22054
209529	129236	502452	228493	0.18	1.27705	1.00187	1.27467
237181	129234	549549	228471	0.28	0.998061	0.846057	1.17966
257108	129279	594440	228506	0.37	0.817294	0.709919	1.15125
272611	129258	621838	228559	0.47	0.685155	0.632047	1.08403
272221	129361	620817	228606	0.57	0.690168	0.635266	1.08642
272571	129276	622736	228584	0.66	0.685795	0.629736	1.08902
275260	129239	627859	228500	0.76	0.663064	0.614862	1.07839
276660	129298	630024	228505	0.85	0.652668	0.608923	1.07184
278253	129256	633055	228377	0.95	0.639025	0.599609	1.06574
281017	129287	637778	228388	1.05	0.617312	0.586782	1.05203
279967	129384	635812	228473	1.14	0.627424	0.592793	1.05842
284126	129356	642808	228471	1.24	0.593763	0.573771	1.03484
283807	129354	642234	228487	1.34	0.596255	0.575437	1.03618
283644	129391	641687	228466	1.43	0.598182	0.576761	1.03714
284249	129291	643093	228579	1.53	0.591648	0.573816	1.03108
286446	129294	646753	228540	1.62	0.57438	0.563661	1.01902
286140	129270	646163	228507	1.72	0.576371	0.564996	1.02013
285954	129309	645516	228532	1.82	0.578508	0.566928	1.02043
285022	129241	644138	228517	1.91	0.584681	0.570525	1.02481
287063	129239	647678	228491	2.01	0.568571	0.560812	1.01384
287321	129288	647859	228468	2.11	0.567405	0.560151	1.01295
288432	129319	649402	228524	2.2	0.559269	0.556444	1.00508
287781	129354	648178	228463	2.3	0.564965	0.559252	1.01022
288035	129344	648741	228496	2.4	0.562792	0.557996	1.0086
288113	129365	648746	228500	2.49	0.562564	0.558015	1.00815
288055	129284	649000	228553	2.59	0.561598	0.557736	1.00692
288463	129273	649535	228581	2.69	0.558226	0.556518	1.00307
287975	129313	648488	228556	2.78	0.562734	0.559135	1.00644
282044	129328	638636	228507	2.88	0.609822	0.585351	1.04181
261534	129276	606960	228494	2.97	0.778819	0.673625	1.15616
217740	129248	544831	228494	3.07	1.19076	0.861209	1.38266
326441	129329	796413	228573	3.17	0.28086	0.202327	1.38815
326052	129343	799650	228538	3.26	0.283779	0.195016	1.45516
325356	129260	804112	228526	3.36	0.287149	0.185256	1.55001	1	0.457
326117	129305	806389	228578	3.45	0.28267	0.180738	1.56398
326626	129310	799465	228510	3.55	0.279247	0.195199	1.43058
325816	129292	800497	228482	3.65	0.284519	0.192746	1.47613
325560	129294	795960	228473	3.74	0.286339	0.202558	1.41361
324311	129338	789894	228508	3.84	0.295754	0.216106	1.36856
322956	129255	786275	228479	3.93	0.30372	0.223869	1.35668
321747	129282	783860	228433	4.03	0.312628	0.228857	1.36604
319325	129260	781164	228493	4.13	0.329253	0.235304	1.39927
317525	129257	779411	228496	4.23	0.341926	0.23923	1.42928
316576	129198	777684	228464	4.32	0.347642	0.242838	1.43158
316819	129273	774660	228479	4.42	0.347215	0.249719	1.39043
316532	129265	769643	228371	4.51	0.349109	0.260183	1.34178
316052	129243	766825	228386	4.61	0.352142	0.266668	1.32053
315402	129256	763926	228417	4.7	0.357001	0.273487	1.30537
314832	129200	761323	228399	4.8	0.360107	0.279275	1.28943
313807	129200	759797	228447	4.9	0.367443	0.283131	1.29779
313542	129200	757465	228509	4.99	0.369344	0.288942	1.27826
312736	129200	755660	228498	5.1	0.375139	0.293	1.28034
312235	129200	752399	228475	5.19	0.378748	0.300343	1.26105
311982	129200	752093	228474	5.29	0.380572	0.301039	1.26419
311822	129233	751901	228432	5.39	0.382292	0.301164	1.26938
311227	129208	750582	228468	5.48	0.386166	0.304486	1.26826
310843	129158	749644	228477	5.58	0.388074	0.306731	1.26519
310917	129179	749112	228493	5.67	0.387907	0.308079	1.25911
310956	129253	746249	228453	5.77	0.388904	0.314426	1.23687
310752	129220	748558	228469	5.87	0.389802	0.309183	1.26075
310696	129216	748296	228467	5.96	0.390145	0.309778	1.25944
310782	129287	747467	228431	6.06	0.390757	0.311432	1.25471
311273	129314	747167	228469	6.16	0.387667	0.312419	1.24086
311114	129296	747376	228554	6.25	0.38851	0.31258	1.24291
311038	129335	746233	228548	6.35	0.389736	0.315192	1.2365
311552	129332	747579	228540	6.44	0.385958	0.311999	1.23705
311946	129430	747218	228498	6.54	0.384823	0.312517	1.23137
311943	129344	746524	228476	6.64	0.383356	0.313963	1.22102
312364	129286	746422	228462	6.73	0.37931	0.314095	1.20763
312589	129338	747225	228491	6.83	0.378585	0.312451	1.21166	2	0.495
312790	129287	747363	228548	6.93	0.37626	0.312558	1.20381
313011	129185	747539	228505	7.02	0.372902	0.311827	1.19586
313749	129234	747527	228474	7.12	0.368444	0.311616	1.18236
314002	129256	748106	228505	7.21	0.367022	0.310509	1.182
314476	129221	748159	228392	7.31	0.363012	0.309521	1.17282
314626	129166	747979	228440	7.41	0.360978	0.310306	1.1633
315619	129254	750216	228423	7.5	0.355426	0.304988	1.16538
316315	129299	751439	228436	7.6	0.351256	0.302263	1.16209
317019	129216	752461	228416	7.7	0.344795	0.299749	1.15028
317241	129198	754475	228555	7.79	0.342915	0.296162	1.15786
318108	129208	755870	228449	7.89	0.336948	0.292145	1.15336
318687	129237	755064	228386	7.99	0.333354	0.293523	1.1357
319934	129297	759316	228399	8.08	0.325609	0.283863	1.14707
320714	129318	761544	228473	8.18	0.3205	0.279337	1.14736
321895	129368	763945	228538	8.27	0.3131	0.274361	1.1412
322618	129368	765490	228510	8.37	0.308053	0.270638	1.13825
323732	129368	767720	228552	8.47	0.300297	0.265904	1.12935
324456	129368	769069	228502	8.57	0.295269	0.262473	1.12495
325427	129368	770782	228444	8.66	0.288545	0.258171	1.11765
325959	129368	772103	228463	8.76	0.28487	0.25534	1.11565
326802	129406	774471	228478	8.85	0.279716	0.250132	1.11827
327555	129370	776263	228557	8.95	0.273898	0.246721	1.11015
328779	129338	777821	228571	9.05	0.264947	0.243347	1.08876
329218	129287	778808	228520	9.14	0.261067	0.240752	1.08438
330314	129329	780403	228555	9.24	0.254311	0.237465	1.07094
330981	129326	781078	228496	9.34	0.249719	0.235519	1.06029
332045	129325	783189	228466	9.43	0.242477	0.230599	1.05151
332503	129314	784268	228423	9.53	0.239185	0.227881	1.0496
333029	129303	785583	228491	9.63	0.235446	0.225492	1.04415
333751	129405	786650	228508	9.72	0.232344	0.22326	1.04069
334479	129399	788516	228468	9.82	0.22733	0.218839	1.0388
335308	129352	789940	228449	9.91	0.220949	0.215564	1.02498
336033	129218	790845	228505	10.01	0.213758	0.214001	0.998864
336438	129149	791899	228497	10.1	0.209851	0.211624	0.991622
336865	129147	792855	228494	10.2	0.206954	0.209501	0.987842	3	0.481
337626	129216	794179	228464	10.3	0.203065	0.206379	0.983945
338207	129207	795377	228485	10.39	0.199051	0.203917	0.976134
338898	129203	796845	228594	10.49	0.194383	0.201544	0.964471
338911	129132	797983	228555	10.59	0.193062	0.198773	0.971269
339825	129187	799168	228476	10.68	0.187953	0.19559	0.960953
340363	129180	800259	228507	10.78	0.184276	0.19346	0.952524
340938	129158	801359	228492	10.88	0.180101	0.190955	0.943159
341854	129246	802226	228487	10.97	0.175585	0.189043	0.928811
342682	129370	803589	228459	11.07	0.17231	0.185876	0.927016
342795	129230	804530	228456	11.16	0.169133	0.183822	0.920088
343285	129225	805524	228522	11.26	0.165834	0.182179	0.91028
344252	129328	806331	228474	11.36	0.161289	0.180075	0.895674
344637	129306	807278	228485	11.45	0.158381	0.178123	0.889167
345088	129345	808100	228484	11.55	0.156118	0.176347	0.885289
345633	129412	809122	228439	11.65	0.153737	0.173806	0.884534
346084	129412	810012	228453	11.74	0.150798	0.172	0.876727
346377	129412	810845	228475	11.84	0.148894	0.170388	0.873853
347023	129412	811343	228438	11.94	0.144703	0.169036	0.856048
347284	129412	812613	228499	12.04	0.143014	0.166783	0.857484
347670	129412	813641	228561	12.13	0.140513	0.165062	0.851273
347878	129326	814123	228517	12.23	0.137676	0.163694	0.841058
348207	129284	814721	228539	12.33	0.134803	0.162587	0.829114
348415	129271	815752	228579	12.42	0.133249	0.160693	0.829215
348741	129255	816264	228539	12.52	0.130869	0.159301	0.821519
348962	129230	816956	228493	12.62	0.128995	0.157481	0.819115
349501	129247	817598	228489	12.71	0.125819	0.156081	0.80611
349874	129283	818274	228543	12.81	0.124051	0.155058	0.800027
350207	129292	818613	228581	12.9	0.12207	0.154625	0.789459
350226	129266	819430	228563	13	0.121489	0.15276	0.79529
350210	129177	819388	228529	13.09	0.120038	0.152591	0.786666
350556	129246	819634	228466	13.19	0.119028	0.151591	0.785187
350689	129191	819902	228525	13.29	0.117207	0.151469	0.773803
350560	129158	820458	228548	13.38	0.117465	0.150468	0.78066
350885	129199	820597	228522	13.48	0.116096	0.149975	0.774102
350959	129205	821110	228564	13.58	0.115715	0.149205	0.775542	4	0.481
351145	129199	821436	228611	13.67	0.114436	0.148876	0.76867
351332	129214	821391	228527	13.77	0.113482	0.148335	0.765037
351415	129184	821743	228545	13.87	0.112426	0.147727	0.761034
351542	129233	822210	228545	13.96	0.112482	0.146735	0.766566
351579	129211	822455	228555	14.06	0.111851	0.146297	0.764549
351686	129204	822703	228548	14.16	0.111053	0.14572	0.762094
352049	129264	822746	228505	14.25	0.109761	0.145301	0.755408
351746	129192	823205	228540	14.35	0.110463	0.144595	0.763947
351941	129207	823040	228499	14.44	0.109466	0.144636	0.756837
352009	129238	823402	228503	14.54	0.109568	0.143903	0.761402
352015	129193	823332	228501	14.63	0.108753	0.144038	0.755031
352007	129220	823847	228560	14.73	0.10928	0.143396	0.762086
351915	129184	823817	228570	14.83	0.10924	0.143536	0.76106
352093	129233	824338	228626	14.92	0.10896	0.142862	0.762692
351851	129082	824050	228636	15.02	0.107874	0.143545	0.751502
352289	129082	824056	228584	15.12	0.105075	0.143137	0.734083
352499	129082	824625	228771	15.21	0.103733	0.14336	0.723585
352215	129082	824457	228706	15.31	0.105543	0.143221	0.736924
352607	129082	824143	228669	15.41	0.103044	0.143599	0.717584
352679	129082	824521	228732	15.5	0.102584	0.143279	0.715974
352744	129399	824314	228711	15.6	0.107681	0.143558	0.750087
352581	129373	824061	228657	15.69	0.108264	0.143685	0.753481
352600	129369	824158	228708	15.79	0.108086	0.143866	0.751292
352374	129315	823772	228590	15.89	0.108579	0.143784	0.755151
352596	129398	823911	228631	15.98	0.108603	0.143805	0.755213
352460	129367	823788	228594	16.08	0.108934	0.14378	0.757645
352205	129295	824012	228632	16.18	0.109306	0.143594	0.761219
352109	129284	823712	228611	16.27	0.109741	0.144067	0.76174
352089	129279	823850	228623	16.37	0.109772	0.143868	0.763005
352037	129315	823940	228673	16.46	0.110736	0.144059	0.768688
351882	129246	824221	228729	16.56	0.110519	0.14389	0.76808
351928	129294	824015	228689	16.66	0.11107	0.144023	0.771194
351863	129290	823478	228568	16.75	0.111421	0.144235	0.772497
351760	129264	823328	228572	16.85	0.111618	0.144584	0.771992
351644	129226	823038	228455	16.95	0.111701	0.144302	0.774081	5	0.48
351419	129172	823345	228538	17.04	0.112209	0.14429	0.777662
351500	129218	823370	228547	17.14	0.112476	0.144305	0.779431
351291	129171	822763	228524	17.24	0.112999	0.145414	0.777083
351126	129113	823062	228552	17.33	0.113046	0.144991	0.779679
351471	129261	822807	228489	17.43	0.113416	0.14505	0.781914
351289	129192	823165	228608	17.53	0.113393	0.145202	0.780934
351073	129136	823105	228588	17.62	0.113787	0.145174	0.783797
351101	129142	822918	228534	17.72	0.113725	0.145159	0.783456
351011	129131	823291	228621	17.81	0.114103	0.145032	0.78674
351256	129213	823428	228644	17.91	0.113961	0.144917	0.786384
350745	129075	823285	228571	18.01	0.114835	0.144665	0.793804
350933	129123	823180	228529	18.1	0.114462	0.144569	0.791746
351022	129173	822661	228503	18.2	0.114752	0.145466	0.788861
351057	129164	822860	228508	18.3	0.114389	0.145086	0.78842
351127	129198	823476	228644	18.39	0.114529	0.144816	0.790856
351295	129257	823387	228544	18.49	0.114469	0.144244	0.793579
351540	129257	823432	228527	18.59	0.112899	0.144022	0.783899
351476	129257	823513	228534	18.68	0.113308	0.143901	0.787399
351511	129257	823073	228467	18.78	0.113089	0.144322	0.783592
351511	129343	823276	228530	18.88	0.11459	0.144372	0.793714
351209	129249	822944	228477	18.97	0.114887	0.144671	0.794128
351344	129315	822993	228466	19.07	0.115176	0.144482	0.797159
351328	129353	823014	228541	19.16	0.115928	0.145009	0.799457
351221	129324	823018	228533	19.26	0.116119	0.144937	0.801168
351286	129366	822765	228509	19.36	0.116428	0.145293	0.801331
350954	129266	822722	228483	19.45	0.116828	0.145187	0.804673
350851	129283	822811	228562	19.55	0.117774	0.145601	0.808882
350765	129311	822736	228550	19.64	0.118813	0.145662	0.815672
350523	129284	822494	228560	19.74	0.119889	0.146252	0.819737
350342	129283	822660	228606	19.84	0.121041	0.14625	0.827631
350150	129307	822523	228632	19.93	0.122693	0.146736	0.836151
349964	129351	821988	228562	20.03	0.124659	0.147334	0.846096
349485	129287	821748	228616	20.12	0.12663	0.148253	0.854146
349201	129304	821225	228582	20.22	0.12874	0.149101	0.863444
348963	129349	820980	228637	20.32	0.13106	0.150041	0.873493	6	0.481
348546	129363	820500	228591	20.41	0.133997	0.150709	0.889117
348138	129377	819896	228525	20.51	0.136887	0.151485	0.903637
347611	129347	819461	228514	20.61	0.139768	0.152323	0.917574
347018	129359	818781	228467	20.7	0.143813	0.153408	0.937456
346738	129402	818478	228479	20.8	0.146389	0.154136	0.94974
346111	129404	817839	228495	20.9	0.150497	0.155622	0.967069
345545	129378	817445	228534	20.99	0.153722	0.156754	0.980655
345001	129407	816275	228427	21.09	0.157781	0.158425	0.995934
344612	129474	815789	228458	21.18	0.161469	0.159696	1.0111
343629	129401	815130	228487	21.28	0.166628	0.16132	1.0329
342569	129295	814486	228452	21.38	0.171748	0.162428	1.05738
341626	129295	813502	228465	21.47	0.177953	0.164624	1.08097
340669	129269	812444	228453	21.57	0.183804	0.166795	1.10198
339930	129326	811356	228439	21.66	0.18968	0.169017	1.12226
338759	129223	810408	228418	21.76	0.195659	0.17089	1.14494
337902	129223	809418	228459	21.86	0.20136	0.173323	1.16176
336697	129223	808214	228437	21.96	0.209398	0.175741	1.19151
335983	129223	807010	228404	22.05	0.214173	0.178084	1.20265
335224	129223	806322	228493	22.15	0.219268	0.180234	1.21657
334492	129223	805177	228434	22.25	0.224188	0.182256	1.23007
333808	129236	804387	228413	22.34	0.229019	0.183807	1.24597
333022	129172	803169	228442	22.44	0.233213	0.186659	1.24941
332388	129174	802830	228467	22.53	0.237532	0.187577	1.26632
332377	129304	802137	228415	22.63	0.239862	0.188681	1.27126
331892	129315	801703	228472	22.73	0.243359	0.190057	1.28045
331580	129344	801358	228549	22.82	0.245971	0.191393	1.28516
331083	129290	800906	228560	22.92	0.248393	0.192459	1.29063
330971	129298	800411	228557	23.02	0.249305	0.193505	1.28837
330676	129273	799703	228476	23.11	0.250885	0.194431	1.29036
330365	129185	799448	228469	23.21	0.251452	0.194927	1.28998
330456	129277	799280	228446	23.31	0.252439	0.195121	1.29376
330474	129270	799316	228519	23.4	0.252189	0.195591	1.28937
330608	129314	799320	228513	23.5	0.252056	0.195541	1.28902
330820	129352	799363	228508	23.59	0.251278	0.195414	1.28588
330864	129301	799507	228480	23.69	0.250084	0.194883	1.28325
331043	129301	799459	228443	23.79	0.248862	0.19471	1.27811	7	0.495
331368	129333	799730	228450	23.88	0.247219	0.194171	1.27321
331784	129372	799887	228431	23.98	0.245063	0.193687	1.26525
331848	129276	800209	228436	24.08	0.242963	0.193028	1.25869
332307	129318	800639	228458	24.17	0.240582	0.192263	1.25132
332504	129270	801241	228433	24.27	0.238422	0.190761	1.24984
332981	129285	801394	228393	24.36	0.235448	0.190126	1.23838
333594	129361	802089	228426	24.46	0.232631	0.188872	1.23168
333921	129340	802513	228444	24.56	0.230062	0.188092	1.22314
334211	129300	803284	228459	24.65	0.227412	0.186534	1.21914
334639	129311	804055	228519	24.75	0.224734	0.185329	1.21262
334982	129275	804413	228497	24.85	0.2218	0.184388	1.2029
335528	129317	805064	228571	24.94	0.218856	0.183548	1.19236
335954	129337	805392	228522	25.04	0.216362	0.182461	1.1858
336402	129354	805874	228563	25.14	0.213649	0.181738	1.17559
336848	129400	806452	228602	25.23	0.211477	0.180785	1.16977
336840	129400	806825	228629	25.33	0.211527	0.180188	1.17392
337394	129400	807148	228586	25.42	0.207831	0.179164	1.16
337592	129400	807043	228502	25.53	0.206512	0.178754	1.15529
337792	129400	807546	228557	25.62	0.20518	0.17809	1.15211
337759	129400	807875	228582	25.72	0.205398	0.177576	1.15667
337496	129336	807891	228589	25.81	0.206034	0.177593	1.16015
337131	129381	807491	228602	25.91	0.209246	0.178554	1.17189
336067	129335	806717	228560	26.01	0.215558	0.179894	1.19825
334842	129384	805445	228527	26.1	0.224636	0.182386	1.23165
332737	129395	803577	228505	26.2	0.239016	0.186251	1.2833
329961	129426	800632	228490	26.3	0.258411	0.192521	1.34225
326322	129381	797296	228537	26.39	0.282577	0.200126	1.412
321861	129390	792372	228484	26.49	0.313719	0.210489	1.49043
316701	129333	787181	228533	26.59	0.349097	0.222274	1.57058
311221	129355	780888	228569	26.68	0.388767	0.236491	1.6439
304907	129358	774028	228580	26.78	0.434945	0.251907	1.72661
299532	129339	767521	228552	26.87	0.474633	0.266356	1.78195
291761	129394	754358	228583	26.97	0.53475	0.296645	1.80266
286133	129411	752645	228528	27.07	0.578868	0.300173	1.92845
281182	129410	746520	228500	27.16	0.618132	0.314157	1.96759	8	0.481
275595	129371	738232	228500	27.26	0.662629	0.333552	1.98658
270730	129413	732273	228510	27.35	0.703432	0.347701	2.0231
266226	129480	726318	228549	27.45	0.742359	0.362185	2.04967
262204	129388	720463	228489	27.55	0.775014	0.375788	2.06237
257888	129415	714176	228494	27.64	0.812844	0.391053	2.0786
254758	129443	708688	228475	27.74	0.840804	0.404311	2.0796
251424	129432	703956	228530	27.84	0.870259	0.416365	2.09013
249322	129481	699817	228507	27.93	0.890007	0.426431	2.08711
246463	129396	695410	228536	28.03	0.914481	0.437624	2.08965
244501	129382	691177	228512	28.12	0.932227	0.448051	2.08063
242403	129405	687253	228507	28.22	0.952013	0.457907	2.07905
241498	129365	684635	228491	28.32	0.959728	0.464411	2.06655
240273	129365	681773	228468	28.41	0.971185	0.471513	2.05972
239875	129352	679661	228462	28.51	0.974695	0.476857	2.044
239245	129387	677637	228446	28.61	0.981208	0.481921	2.03604
239757	129387	676887	228431	28.7	0.976402	0.483729	2.01849
239961	129387	676434	228497	28.8	0.974485	0.485389	2.00764
240951	129331	676557	228489	28.89	0.964249	0.485013	1.98809
241823	129363	676384	228411	28.99	0.95668	0.484868	1.97307
243333	129377	677385	228512	29.09	0.94291	0.483063	1.95194
244470	129347	678381	228458	29.18	0.931896	0.480098	1.94105
246449	129393	680030	228491	29.28	0.914556	0.476137	1.92078
248185	129418	681754	228499	29.38	0.899185	0.471799	1.90586
250349	129468	683803	228484	29.47	0.880522	0.466473	1.88762
252099	129438	686011	228537	29.57	0.864327	0.461275	1.87378
254133	129430	688334	228597	29.66	0.846099	0.455854	1.85607
256005	129432	690510	228570	29.76	0.829612	0.450167	1.8429
258089	129442	692503	228542	29.86	0.811559	0.444951	1.82393
259941	129444	694907	228476	29.95	0.795491	0.438428	1.81442
261859	129371	697475	228544	30.05	0.777687	0.432538	1.79796
263667	129299	700381	228551	30.15	0.760945	0.425369	1.78891
265576	129336	702719	228603	30.24	0.745352	0.419974	1.77476
267421	129385	705332	228568	30.34	0.730631	0.413262	1.76796
269190	129379	707812	228571	30.44	0.715695	0.407188	1.75765
271020	129361	710488	228619	30.53	0.700131	0.401	1.74596	9	0.481
272853	129466	712992	228679	30.63	0.686782	0.395342	1.73719
274194	129332	715135	228588	30.72	0.673423	0.389431	1.72925
275875	129417	717318	228598	30.82	0.66114	0.384218	1.72074
277318	129357	719812	228586	30.92	0.648353	0.3781	1.71477
278922	129422	722008	228602	31.01	0.636503	0.372928	1.70677
280474	129451	724074	228534	31.11	0.624515	0.367445	1.69962
281714	129491	726093	228568	31.21	0.615296	0.362865	1.69566
283160	129503	728551	228596	31.3	0.603975	0.357206	1.69083
284554	129530	730648	228596	31.4	0.593395	0.352219	1.68473
285934	129532	732516	228613	31.49	0.582537	0.34791	1.67439
286911	129494	734112	228605	31.59	0.574205	0.34407	1.66886
288211	129517	735794	228577	31.69	0.564438	0.339882	1.66069
289161	129485	737379	228564	31.78	0.556478	0.33604	1.65599
290339	129465	739010	228462	31.88	0.546978	0.331432	1.65035
291357	129462	740688	228487	31.98	0.539041	0.327677	1.64504
292547	129462	742482	228491	32.07	0.529866	0.323509	1.63787
293389	129462	744020	228471	32.17	0.523402	0.319758	1.63687
294699	129462	745473	228545	32.27	0.513376	0.316932	1.61983
295634	129462	747662	228543	32.37	0.506249	0.311823	1.62351
296507	129462	749098	228554	32.46	0.499611	0.308575	1.61909
297392	129398	750362	228541	32.56	0.491784	0.305552	1.6095
298619	129487	751752	228583	32.66	0.484075	0.302657	1.59942
299377	129457	753187	228538	32.75	0.477855	0.299	1.59818
300362	129490	754791	228498	32.85	0.471028	0.295003	1.59669
301218	129381	756117	228521	32.94	0.462725	0.292123	1.58401
302084	129409	757298	228543	33.04	0.456755	0.289584	1.57728
302904	129437	758589	228519	33.14	0.45114	0.28644	1.57499
303773	129472	759850	228449	33.23	0.445303	0.283023	1.57338
304990	129548	761101	228400	33.33	0.437635	0.27979	1.56415
305533	129498	762496	228438	33.43	0.432749	0.2769	1.56284
306307	129455	763860	228415	33.52	0.426321	0.273621	1.55807
307122	129519	765052	228469	33.62	0.421456	0.271321	1.55335
308089	129502	766379	228472	33.71	0.414074	0.268334	1.54313
308610	129472	767723	228491	33.81	0.409752	0.265436	1.5437
309450	129387	768531	228475	33.91	0.402162	0.263491	1.52628	10	0.481
309952	129382	769632	228470	34	0.398431	0.26096	1.52679
310552	129280	770617	228437	34.1	0.392297	0.258492	1.51764
311250	129317	772063	228485	34.19	0.387885	0.2556	1.51755
312288	129309	772940	228488	34.29	0.380254	0.253651	1.49913
312921	129388	773946	228519	34.39	0.377078	0.251629	1.49855
313661	129312	775046	228579	34.48	0.370441	0.249614	1.48405
314270	129326	775817	228553	34.58	0.366311	0.247685	1.47894
315458	129449	776476	228478	34.68	0.359963	0.245647	1.46537
315722	129403	777489	228519	34.77	0.357274	0.243691	1.46609
316668	129435	778255	228518	34.87	0.351104	0.241972	1.45101
317164	129476	779062	228495	34.97	0.3483	0.239995	1.45128
317704	129385	780046	228511	35.06	0.342877	0.237927	1.4411
318434	129500	780881	228506	35.16	0.339725	0.236029	1.43934
319140	129477	781580	228525	35.25	0.334347	0.23462	1.42505
319249	129407	782322	228555	35.35	0.332358	0.233198	1.42522
319847	129407	782960	228514	35.45	0.328144	0.231475	1.41762
320038	129407	783375	228463	35.54	0.326804	0.230166	1.41987
320274	129407	784478	228523	35.64	0.325143	0.228177	1.42496
320387	129407	784897	228551	35.74	0.324348	0.22746	1.42596
320681	129407	785848	228709	35.83	0.322288	0.226562	1.42252
320471	129293	786041	228735	35.93	0.321767	0.226331	1.42166
320482	129339	786399	228739	36.03	0.322497	0.225566	1.42973
319977	129287	786391	228731	36.12	0.325135	0.225527	1.44167
319722	129343	786001	228701	36.22	0.3279	0.226164	1.44983
318897	129379	785333	228704	36.32	0.33434	0.227661	1.46859
318082	129406	784620	228707	36.41	0.340568	0.229258	1.48552
316842	129443	783476	228744	36.51	0.350004	0.232074	1.50816
315458	129427	782128	228662	36.6	0.359579	0.234441	1.53378
313571	129332	780080	228679	36.7	0.371437	0.239125	1.55332
311791	129347	778450	228706	36.8	0.384496	0.242964	1.58252
310315	129413	776526	228714	36.89	0.396334	0.247327	1.60247
308522	129405	774612	228700	36.99	0.409225	0.251508	1.62708
306803	129421	772360	228659	37.09	0.422075	0.256255	1.64709
305207	129390	770156	228653	37.18	0.433282	0.261167	1.65902
303816	129449	768030	228567	37.28	0.444584	0.26532	1.67565	11	0.481
302504	129386	766236	228542	37.37	0.453231	0.269189	1.68369
301234	129365	765054	228637	37.47	0.46234	0.272596	1.69606
300275	129355	763735	228660	37.57	0.469335	0.275766	1.70194
299493	129376	762244	228655	37.66	0.475576	0.279126	1.70381
298872	129350	761099	228588	37.76	0.479785	0.281228	1.70603
298662	129441	759968	228572	37.86	0.482959	0.283688	1.70243
298599	129468	759897	228611	37.95	0.483905	0.284149	1.703
298577	129432	759113	228515	38.05	0.483433	0.285212	1.695
298893	129423	758910	228437	38.14	0.480902	0.285083	1.68688
299519	129453	758926	228386	38.24	0.476715	0.284656	1.67471
300224	129402	759662	228377	38.34	0.470538	0.282907	1.66323
301433	129477	760562	228435	38.43	0.462791	0.28129	1.64525
302566	129482	762047	228391	38.53	0.454437	0.277563	1.63724
303854	129406	763260	228400	38.63	0.443558	0.27487	1.6137
305392	129460	765469	228480	38.72	0.433136	0.27046	1.60148
306975	129460	766948	228442	38.82	0.421506	0.266815	1.57977
308546	129460	769146	228436	38.91	0.410014	0.261805	1.56611
310551	129460	770919	228416	39.01	0.395436	0.25765	1.53478
311941	129460	772872	228408	39.11	0.385388	0.253191	1.52213
313712	129460	774802	228385	39.2	0.372645	0.248684	1.49847
314854	129514	776575	228353	39.3	0.3654	0.244469	1.49467
316735	129634	778641	228441	39.4	0.354084	0.240523	1.47214
317506	129503	780919	228497	39.49	0.346339	0.235877	1.4683
318959	129521	782188	228469	39.59	0.336372	0.232842	1.44464
319999	129553	783508	228412	39.69	0.329613	0.229483	1.43633
320932	129516	785152	228400	39.78	0.322418	0.225744	1.42824
321861	129552	786994	228446	39.88	0.316542	0.222029	1.42568
322877	129467	787999	228409	39.97	0.307964	0.219529	1.40284
323555	129498	789451	228447	40.07	0.303788	0.216621	1.4024
324500	129531	790510	228443	40.17	0.297792	0.214264	1.38984
325277	129574	791647	228406	40.26	0.293152	0.211485	1.38616
326124	129583	792601	228416	40.36	0.287455	0.209465	1.37233
326324	129483	793821	228383	40.45	0.28435	0.206542	1.37672
327136	129488	794657	228430	40.55	0.278838	0.205077	1.35967
327439	129427	795800	228426	40.65	0.275685	0.202545	1.3611	12	0.481
328197	129490	797054	228538	40.74	0.27159	0.200661	1.35347
328628	129477	798096	228523	40.84	0.268402	0.198283	1.35363
329297	129431	798370	228432	40.94	0.263025	0.196993	1.3352
329785	129519	799517	228519	41.03	0.261237	0.19516	1.33858
330183	129429	800063	228491	41.13	0.256952	0.19376	1.32614
330724	129523	800876	228506	41.22	0.254895	0.192111	1.32681
331400	129523	801511	228449	41.32	0.250301	0.190295	1.31533
331614	129527	802417	228475	41.42	0.248924	0.188536	1.3203
332289	129537	802629	228468	41.51	0.244515	0.188023	1.30045
332305	129539	803653	228480	41.61	0.244442	0.185897	1.31493
332897	129531	803723	228404	41.71	0.240304	0.185172	1.29773
332826	129467	804700	228490	41.8	0.239663	0.183712	1.30455
333539	129474	804983	228484	41.9	0.234974	0.183054	1.28363
333360	129442	805219	228410	42	0.235626	0.181985	1.29476
334049	129505	805933	228509	42.09	0.232069	0.181196	1.28076
333950	129505	806396	228553	42.19	0.232734	0.180537	1.28912
334518	129505	806833	228544	42.29	0.22891	0.179528	1.27507
334241	129505	807154	228568	42.38	0.23077	0.179017	1.2891
334186	129505	807219	228603	42.48	0.231142	0.179144	1.29025
334135	129505	807560	228611	42.57	0.231486	0.17847	1.29706
334024	129410	807218	228563	42.67	0.230591	0.178842	1.28936
333287	129351	807248	228608	42.77	0.234532	0.179121	1.30935
333029	129353	806592	228583	42.86	0.236308	0.180344	1.31032
331939	129369	805729	228497	42.96	0.243968	0.181545	1.34385
331076	129381	804566	228545	43.06	0.250037	0.184424	1.35577
329474	129395	803107	228504	43.15	0.2612	0.187262	1.39484
327834	129395	801302	228554	43.25	0.272423	0.191554	1.42218
325837	129505	799383	228625	43.35	0.288081	0.196256	1.46788
323596	129484	796430	228639	43.44	0.303253	0.202792	1.49539
320981	129487	793745	228633	43.54	0.32156	0.208613	1.54142
318325	129448	790142	228617	43.63	0.339585	0.216391	1.56931
315521	129445	786690	228570	43.73	0.359438	0.223644	1.60719
313174	129483	783162	228559	43.83	0.376903	0.231363	1.62905
310725	129508	780044	228544	43.92	0.395007	0.238183	1.65842
308634	129501	776908	228490	44.02	0.410084	0.244771	1.67538
306283	129432	773799	228438	44.12	0.426091	0.251341	1.69527	13	0.495
304546	129425	771412	228494	44.21	0.438773	0.257134	1.7064
303001	129488	768471	228452	44.31	0.451305	0.263448	1.71307
301694	129485	766744	228479	44.4	0.460979	0.267563	1.72288
300771	129436	764922	228480	44.5	0.467033	0.271703	1.71891
300006	129382	763755	228505	44.6	0.471823	0.274545	1.71856
299735	129385	762703	228529	44.69	0.473909	0.277123	1.71011
299852	129433	762258	228532	44.79	0.473858	0.27816	1.70354
300381	129446	762127	228530	44.88	0.470131	0.278442	1.68844
300909	129381	762611	228517	44.98	0.46504	0.277242	1.67738
302296	129493	763089	228465	45.08	0.456649	0.275754	1.656
303522	129495	764515	228490	45.18	0.447576	0.272705	1.64125
304789	129402	765949	228504	45.27	0.436583	0.269553	1.61966
306756	129536	767942	228510	45.37	0.424429	0.265088	1.60109
308270	129457	769834	228492	45.46	0.411977	0.260677	1.58041
309962	129430	772335	228577	45.56	0.399188	0.255684	1.56126
311823	129430	775056	228737	45.66	0.385714	0.250792	1.53798
313453	129430	777150	228711	45.76	0.373985	0.245904	1.52086
315104	129430	779110	228651	45.85	0.362162	0.241078	1.50226
316685	129430	780874	228656	45.95	0.350899	0.237188	1.47941
317849	129430	782837	228663	46.04	0.342638	0.232879	1.47131
319146	129441	784189	228481	46.14	0.333661	0.228496	1.46025
320418	129489	785688	228467	46.24	0.325546	0.225074	1.4464
321452	129469	787330	228523	46.33	0.317951	0.221868	1.43307
322042	129418	789036	228551	46.43	0.312945	0.218323	1.4334
323128	129452	790630	228559	46.53	0.305954	0.214881	1.42383
323963	129430	791769	228529	46.62	0.299767	0.21215	1.413
324706	129397	792967	228528	46.72	0.294035	0.209519	1.40338
325416	129432	794078	228548	46.82	0.289722	0.207238	1.39801
326202	129484	795278	228583	46.91	0.285197	0.204879	1.39203
326984	129471	796055	228525	47.01	0.279592	0.20274	1.37907
327771	129572	797356	228522	47.1	0.275932	0.199888	1.38044
328533	129559	797852	228521	47.2	0.270487	0.198793	1.36065
328855	129550	798875	228518	47.3	0.268123	0.196548	1.36416
329295	129482	799257	228476	47.39	0.263934	0.195395	1.35077
329779	129502	800133	228457	47.49	0.260977	0.193348	1.34978	14	0.481
330313	129424	800598	228470	47.58	0.255979	0.192438	1.33019
330549	129438	801651	228556	47.68	0.254618	0.190814	1.33438
331145	129444	802035	228520	47.78	0.250667	0.189708	1.32133
331448	129469	802896	228586	47.87	0.249046	0.188342	1.32231
332029	129481	803002	228510	47.97	0.24531	0.187532	1.3081
332384	129561	803378	228421	48.06	0.244299	0.186044	1.31313
332804	129552	803364	228396	48.16	0.241301	0.185882	1.29814
332609	129465	803980	228386	48.26	0.241101	0.18448	1.30692
332945	129502	804188	228402	48.35	0.239473	0.18415	1.30042
332696	129437	804402	228364	48.45	0.240031	0.183397	1.3088
332983	129512	804272	228358	48.55	0.239382	0.183638	1.30355
332468	129486	804434	228387	48.64	0.242408	0.183504	1.321
332122	129490	804119	228448	48.74	0.244836	0.184652	1.32593
331167	129447	803692	228465	48.84	0.250558	0.185701	1.34926
330124	129430	802743	228501	48.93	0.257372	0.188027	1.3688
328790	129430	801602	228460	49.03	0.266484	0.190185	1.40118
327163	129430	799399	228469	49.13	0.277649	0.195038	1.42357
325025	129430	797471	228443	49.23	0.292403	0.199032	1.46913
322878	129430	794862	228471	49.32	0.307318	0.204939	1.49956
320281	129430	791865	228453	49.42	0.325493	0.211367	1.53994
317655	129489	788658	228505	49.51	0.345038	0.218806	1.57691
314836	129441	785508	228493	49.61	0.364273	0.225672	1.61417
312426	129473	782169	228517	49.7	0.38211	0.233249	1.6382
309927	129445	778897	228475	49.8	0.399708	0.240217	1.66395
307743	129515	775558	228443	49.9	0.416827	0.247435	1.68459
305587	129501	772717	228535	50	0.432402	0.254506	1.69898
303708	129480	769971	228527	50.09	0.445922	0.260631	1.71093
302318	129530	767580	228506	50.19	0.457115	0.265869	1.71932
301096	129509	765699	228551	50.28	0.465878	0.270477	1.72243
300109	129506	763910	228570	50.38	0.473197	0.274684	1.7227
299428	129462	762565	228537	50.48	0.477551	0.277497	1.72093
299228	129471	761452	228498	50.57	0.479219	0.279736	1.71311
299410	129481	761391	228548	50.67	0.47802	0.280255	1.70566
299994	129520	761159	228508	50.77	0.474312	0.280485	1.69104
300431	129397	761630	228510	50.86	0.468892	0.279419	1.67809	15	0.481
301719	129507	762255	228421	50.96	0.461184	0.277325	1.66297
303011	129517	763432	228412	51.05	0.451742	0.274572	1.64526
304638	129568	765370	228447	51.15	0.440571	0.270438	1.6291
306048	129482	767048	228426	51.24	0.428685	0.266473	1.60874
307973	129522	769247	228400	51.34	0.415278	0.261303	1.58926
309599	129456	771476	228459	51.44	0.402278	0.25672	1.56699
311347	129501	774113	228506	51.53	0.390379	0.251147	1.55438
313379	129561	776112	228505	51.63	0.376791	0.246665	1.52754
315143	129615	778442	228443	51.73	0.365106	0.240984	1.51507
316681	129604	780690	228474	51.82	0.353954	0.236208	1.49849
317903	129495	783055	228509	51.92	0.343391	0.231223	1.48511
319646	129611	784486	228450	52.01	0.333103	0.227605	1.46352
320536	129575	786464	228432	52.11	0.326221	0.223087	1.4623
321847	129533	788196	228457	52.21	0.3163	0.219462	1.44125
323020	129603	790125	228521	52.3	0.309335	0.215704	1.43407
324013	129603	791537	228509	52.4	0.30243	0.212512	1.42312
324676	129603	792653	228454	52.5	0.297827	0.209642	1.42065
325440	129603	794118	228521	52.59	0.29254	0.206944	1.41362
326156	129603	795080	228521	52.69	0.287591	0.204844	1.40395
327062	129603	796172	228415	52.78	0.281348	0.201654	1.39521
327786	129495	796854	228461	52.88	0.274492	0.20051	1.36897
328729	129635	798053	228481	52.98	0.270465	0.198056	1.3656
329235	129609	798796	228490	53.07	0.266549	0.196508	1.35643
329791	129628	799450	228437	53.17	0.263069	0.194677	1.35131
330433	129590	799825	228425	53.27	0.25805	0.193779	1.33167
330702	129581	800831	228472	53.36	0.25605	0.19195	1.33394
331273	129608	801326	228499	53.46	0.252647	0.191081	1.3222
331269	129556	802060	228500	53.55	0.25176	0.1895	1.32855
331873	129594	802407	228570	53.65	0.248329	0.189279	1.31198
331784	129561	802730	228486	53.75	0.248355	0.187941	1.32145
331984	129565	802578	228449	53.84	0.247073	0.187989	1.31429
331641	129492	803023	228492	53.94	0.248128	0.187354	1.32438
331504	129487	802987	228535	54.04	0.248961	0.187754	1.32599
330987	129474	802892	228543	54.13	0.25225	0.188024	1.34159
330808	129594	802477	228634	54.23	0.255564	0.18961	1.34784	16	0.48
329625	129489	801691	228596	54.33	0.261789	0.191023	1.37046
328781	129532	800553	228590	54.42	0.268304	0.193448	1.38696
327499	129533	799393	228563	54.52	0.277118	0.195764	1.41557
326149	129550	797366	228509	54.61	0.286715	0.199762	1.43529
324673	129628	796185	228620	54.71	0.29828	0.203184	1.46802
323108	129664	793969	228599	54.81	0.309772	0.20786	1.49029
321084	129610	791974	228577	54.9	0.322978	0.212067	1.523
319632	129631	789666	228587	55	0.333541	0.217212	1.53556
317960	129640	787852	228620	55.09	0.345509	0.221462	1.56013
316374	129635	785533	228650	55.19	0.35668	0.22681	1.5726
314837	129590	783697	228586	55.29	0.366855	0.230381	1.59238
313695	129600	781787	228605	55.39	0.37521	0.234768	1.59822
312828	129670	780359	228570	55.48	0.382637	0.237676	1.60991
312220	129736	778834	228603	55.58	0.388159	0.241327	1.60843
311221	129603	777723	228546	55.67	0.39308	0.243372	1.61514
310762	129603	776534	228488	55.77	0.396396	0.245594	1.61403
310724	129603	776539	228466	55.87	0.39667	0.245414	1.61633
311147	129603	776173	228496	55.96	0.39361	0.246456	1.59708
311664	129603	776701	228512	56.06	0.389878	0.245404	1.58872
312483	129554	777171	228546	56.16	0.383111	0.244605	1.56624
313331	129569	778230	228506	56.25	0.377281	0.241936	1.55943
314481	129539	779071	228469	56.35	0.368514	0.23978	1.53689
315400	129525	780695	228531	56.45	0.361701	0.236636	1.52851
316972	129535	782038	228557	56.54	0.350679	0.233846	1.49961
318156	129505	783863	228512	56.64	0.341766	0.229453	1.48948
319680	129540	785433	228577	56.73	0.331623	0.226477	1.46427
320918	129568	787615	228585	56.83	0.323418	0.221718	1.45869
322574	129631	789026	228621	56.93	0.312926	0.218876	1.42969
323874	129666	790829	228591	57.02	0.30448	0.214688	1.41824
325153	129612	791902	228566	57.12	0.294678	0.212141	1.38906
326031	129635	793862	228530	57.22	0.288996	0.207574	1.39226
327239	129599	794471	228486	57.31	0.280055	0.205906	1.36011
328165	129657	796290	228537	57.41	0.274696	0.202319	1.35774
329139	129628	797110	228524	57.5	0.267531	0.200437	1.33474
329925	129697	798270	228475	57.6	0.263366	0.197536	1.33326	17	0.481
330839	129657	798703	228444	57.7	0.256437	0.196357	1.30597
331050	129616	800128	228486	57.79	0.254302	0.193579	1.31369
331903	129643	800333	228433	57.89	0.248982	0.192735	1.29184
332514	129702	801205	228482	57.99	0.24587	0.191216	1.28582
332827	129632	801316	228420	58.08	0.242531	0.190503	1.27311
333067	129646	802373	228503	58.18	0.241149	0.188845	1.27696
333215	129574	802696	228547	58.28	0.238891	0.188483	1.26744
333225	129543	802927	228534	58.37	0.238291	0.187878	1.26833
333404	129581	803231	228582	58.47	0.237737	0.18759	1.26732
333337	129630	802917	228499	58.56	0.239038	0.187635	1.27395
332964	129544	802701	228509	58.66	0.240075	0.188178	1.27578
332567	129586	802367	228464	58.76	0.24348	0.188558	1.29128
331797	129510	801868	228485	58.85	0.24738	0.189797	1.30339
330998	129509	800989	228538	58.95	0.252784	0.19211	1.31583
330177	129579	799949	228498	59.05	0.259588	0.194064	1.33764
328995	129579	798955	228532	59.14	0.267663	0.196477	1.36231
327925	129579	797852	228540	59.24	0.274989	0.198939	1.38228
326796	129579	795935	228490	59.34	0.282754	0.202737	1.39468
325482	129579	794908	228585	59.43	0.291817	0.205705	1.41862
324185	129579	793325	228609	59.53	0.300806	0.209352	1.43684
323208	129514	792033	228635	59.63	0.306466	0.212375	1.44304
322101	129522	790431	228566	59.72	0.314329	0.215367	1.45951
321333	129528	788930	228489	59.82	0.319812	0.218084	1.46646
320630	129494	787546	228495	59.91	0.324141	0.221178	1.46552
320323	129542	787169	228556	60.01	0.327139	0.222476	1.47045
320185	129551	785138	228583	60.11	0.328268	0.22717	1.44503
320291	129556	786084	228514	60.2	0.327599	0.224555	1.45888
320538	129543	785961	228480	60.3	0.325648	0.224565	1.45013
320884	129528	786266	228488	60.4	0.322962	0.223955	1.44209
321647	129571	786572	228434	60.49	0.318369	0.222872	1.42848
322445	129555	787391	228444	60.59	0.312507	0.221136	1.41319
323236	129564	788532	228489	60.69	0.307138	0.218966	1.40267
324440	129608	789629	228539	60.78	0.29955	0.216931	1.38085
325414	129597	790757	228515	60.88	0.292615	0.21427	1.36564
326476	129640	792011	228458	60.97	0.286028	0.211085	1.35503
327202	129556	793486	228535	61.07	0.279572	0.208433	1.3413	18	0.494
328296	129609	794599	228478	61.17	0.272971	0.205569	1.32788
329205	129600	795558	228439	61.26	0.266589	0.203172	1.31214
329905	129614	796801	228453	61.36	0.262058	0.200569	1.30657
330584	129522	797743	228510	61.45	0.25583	0.198952	1.28589
331284	129555	798916	228482	61.55	0.251646	0.196186	1.28269
331818	129495	799443	228482	61.65	0.246981	0.195038	1.26632
332326	129475	800534	228560	61.74	0.243193	0.193267	1.25833
332912	129451	801043	228587	61.84	0.238812	0.192361	1.24148
333108	129443	801340	228457	61.94	0.237347	0.190731	1.24441
333646	129495	801702	228474	62.03	0.23461	0.190076	1.23429
333750	129496	802072	228442	62.13	0.23394	0.189034	1.23756
333660	129412	802308	228533	62.23	0.233073	0.189212	1.23181
333651	129469	802312	228493	62.32	0.234129	0.188901	1.23943
333302	129411	801737	228476	62.42	0.23547	0.190015	1.23921
333095	129479	801494	228396	62.51	0.238048	0.189937	1.2533
332499	129447	800843	228372	62.61	0.241529	0.19116	1.26349
331940	129447	800386	228484	62.71	0.245315	0.193005	1.27103
331436	129447	799047	228478	62.81	0.248735	0.195865	1.26993
330479	129447	798320	228461	62.9	0.255241	0.197323	1.29352
329635	129447	797546	228428	63	0.260997	0.198758	1.31314
329038	129656	796690	228467	63.1	0.268711	0.20092	1.3374
327916	129573	795502	228507	63.19	0.27495	0.203814	1.34902
327284	129626	794485	228501	63.29	0.280226	0.205994	1.36036
326660	129614	793303	228532	63.39	0.284295	0.208813	1.36148
326132	129565	792748	228532	63.48	0.287094	0.210027	1.36694
325873	129556	791702	228564	63.58	0.288723	0.212565	1.35828
325786	129544	789846	228544	63.67	0.289108	0.216489	1.33544
326189	129636	790880	228590	63.77	0.287943	0.214567	1.34197
326574	129666	791346	228640	63.87	0.285791	0.21392	1.33597
327001	129609	791376	228617	63.96	0.281877	0.213684	1.31913
327359	129532	791751	228625	64.06	0.278071	0.212922	1.30598
328127	129512	792462	228684	64.16	0.272444	0.211813	1.28625
329058	129606	793328	228719	64.25	0.2677	0.210176	1.27369
329940	129587	793991	228676	64.35	0.26135	0.208399	1.25408
330291	129482	795079	228654	64.44	0.257138	0.205858	1.24911	19	0.481
331324	129495	796062	228722	64.54	0.250332	0.204228	1.22575
332044	129498	796900	228675	64.64	0.245504	0.202042	1.21511
332690	129444	797511	228634	64.73	0.240179	0.200399	1.1985
333443	129525	798579	228623	64.83	0.236502	0.197987	1.19453
333842	129446	799469	228599	64.93	0.232444	0.195873	1.18671
334287	129450	799867	228552	65.02	0.229515	0.194651	1.17911
334557	129430	800383	228523	65.12	0.227352	0.193305	1.17613
334820	129469	800948	228555	65.22	0.226266	0.192325	1.17648
334955	129441	801116	228527	65.31	0.224863	0.191752	1.17267
334907	129455	801542	228530	65.41	0.225436	0.190851	1.18121
334915	129491	801242	228565	65.5	0.226008	0.191763	1.17858
334604	129499	800885	228510	65.6	0.228225	0.192119	1.18794
334244	129514	800618	228566	65.7	0.230923	0.19313	1.19569
333675	129484	800509	228527	65.79	0.234237	0.193063	1.21327
333321	129548	800071	228538	65.89	0.237735	0.194097	1.22483
332603	129548	799591	228558	65.99	0.242593	0.195293	1.2422
331960	129548	798500	228506	66.08	0.246945	0.197267	1.25184
331205	129548	797679	228503	66.18	0.252068	0.199037	1.26644
330687	129548	797270	228561	66.27	0.25559	0.200369	1.2756
330299	129548	796776	228562	66.37	0.258232	0.201453	1.28184
330315	129505	795519	228482	66.47	0.257367	0.203584	1.26418
330208	129514	795339	228560	66.56	0.258262	0.20457	1.26246
330218	129454	794974	228511	66.66	0.25715	0.205	1.25439
330540	129511	795003	228449	66.76	0.255947	0.204462	1.25181
330910	129480	795031	228464	66.85	0.252888	0.204513	1.23654
331247	129443	795253	228469	66.95	0.249949	0.204065	1.22485
332122	129534	795539	228501	67.04	0.24559	0.203689	1.20571
332524	129473	795988	228534	67.14	0.241809	0.202954	1.19144
333172	129456	796910	228503	67.24	0.237125	0.200708	1.18144
333762	129491	797623	228483	67.33	0.233756	0.199006	1.17462
334432	129532	797921	228503	67.43	0.229963	0.198508	1.15846
334681	129491	798814	228514	67.53	0.22758	0.19665	1.15728
334905	129423	799400	228474	67.62	0.224877	0.195073	1.15278
335087	129398	799987	228492	67.72	0.223224	0.19393	1.15105
335385	129447	800452	228482	67.82	0.222082	0.192845	1.15161	20	0.48
335547	129512	800592	228498	67.91	0.222132	0.192667	1.15293
335291	129463	800715	228533	68.01	0.222993	0.192667	1.1574
334864	129465	800478	228548	68.1	0.225892	0.193293	1.16865
335050	129542	800469	228554	68.2	0.225982	0.193354	1.16875
334748	129547	799980	228516	68.29	0.228099	0.194128	1.17499
334174	129454	799246	228512	68.39	0.230339	0.195698	1.17701
333934	129499	798607	228520	68.49	0.232747	0.197141	1.18061
333730	129500	798106	228480	68.58	0.234131	0.197935	1.18287
333750	129564	797571	228464	68.68	0.235124	0.198973	1.18168
333722	129543	797085	228442	68.78	0.234938	0.199865	1.17548
333726	129557	796999	228544	68.87	0.235148	0.200826	1.1709
333996	129576	796773	228562	68.97	0.233668	0.201461	1.15987
334098	129527	796605	228557	69.07	0.23212	0.201787	1.15032
334706	129563	796949	228575	69.16	0.228655	0.201169	1.13663
335008	129535	796836	228526	69.26	0.226149	0.201046	1.12486
335642	129535	796836	228482	69.35	0.221892	0.200716	1.1055
335944	129535	797556	228534	69.45	0.219871	0.199536	1.10191
336408	129535	798223	228484	69.55	0.216763	0.19771	1.09637
336637	129535	798815	228472	69.65	0.215232	0.19633	1.09628
337002	129535	799172	228492	69.74	0.212797	0.195703	1.08735
337258	129524	799413	228545	69.84	0.210882	0.195582	1.07823
337308	129506	799361	228479	69.94	0.210247	0.195193	1.07712
337239	129481	799231	228460	70.03	0.210271	0.19533	1.07649
337391	129528	799596	228470	70.13	0.210072	0.194618	1.07941
337319	129534	799455	228503	70.22	0.210665	0.195168	1.0794
337247	129528	799016	228445	70.32	0.211025	0.195688	1.07837
337010	129510	799052	228482	70.42	0.212291	0.19589	1.08372
337269	129547	798783	228431	70.51	0.211208	0.196084	1.07713
337252	129527	798485	228373	70.61	0.210976	0.196291	1.07482
337345	129473	798530	228452	70.7	0.209422	0.196799	1.06414
337507	129477	798318	228428	70.8	0.208411	0.197074	1.05753
337868	129469	798479	228481	70.9	0.20586	0.197125	1.04431
338001	129383	798553	228487	71	0.203481	0.197012	1.03284
338604	129439	799079	228537	71.09	0.200451	0.196248	1.02142
338944	129431	799008	228519	71.19	0.198059	0.196265	1.00914	21	0.481
339360	129420	799051	228511	71.28	0.195092	0.196114	0.994793
339648	129438	799319	228500	71.38	0.193499	0.195442	0.990059
340143	129489	799634	228486	71.48	0.191115	0.194656	0.981811
340190	129450	799728	228484	71.57	0.190127	0.194437	0.977835
340267	129422	800009	228458	71.67	0.189116	0.193626	0.976706
340341	129432	800177	228513	71.76	0.188808	0.19368	0.974846
340468	129443	800064	228522	71.86	0.188156	0.193997	0.969888
340535	129490	799892	228562	71.96	0.188528	0.19467	0.968447
340626	129499	800045	228580	72.05	0.188091	0.194475	0.967176
340456	129420	799331	228521	72.15	0.187842	0.195576	0.960455
340790	129532	799226	228523	72.24	0.187578	0.195819	0.957913
340892	129517	799387	228560	72.34	0.186652	0.195752	0.953513
341085	129479	799762	228502	72.44	0.184711	0.194501	0.949665
341564	129439	800040	228499	72.53	0.180851	0.193868	0.932855
342305	129498	799982	228553	72.63	0.177012	0.194409	0.910512
343013	129498	800074	228581	72.73	0.172362	0.194418	0.88655
343098	129498	799578	228566	72.82	0.171802	0.195385	0.879301
343202	129498	799305	228586	72.92	0.171118	0.196127	0.872484
343322	129498	798793	228521	73.02	0.170333	0.196744	0.865757
343277	129498	798694	228532	73.11	0.170625	0.197049	0.865903
343386	129542	798628	228494	73.21	0.170682	0.196903	0.866832
343404	129550	798950	228462	73.31	0.170705	0.195955	0.871144
343478	129546	799476	228467	73.4	0.170151	0.194851	0.873235
343397	129475	800442	228566	73.5	0.169436	0.193504	0.875619
343505	129463	800740	228573	73.6	0.168533	0.192916	0.873608
343825	129537	800981	228513	73.69	0.16771	0.191934	0.873789
343967	129530	801278	228528	73.79	0.166664	0.191403	0.870752
344500	129645	801795	228512	73.89	0.165177	0.190163	0.868605
344398	129538	801873	228498	73.98	0.163977	0.189888	0.863549
344656	129594	801567	228451	74.08	0.163278	0.190194	0.858479
344807	129622	801510	228499	74.17	0.162775	0.190684	0.853639
344655	129570	801778	228531	74.27	0.162861	0.190348	0.855596
344476	129503	802092	228532	74.37	0.162863	0.189675	0.858644
344508	129476	802219	228520	74.46	0.162186	0.189305	0.856741
344918	129584	802404	228576	74.56	0.161395	0.189329	0.852459	22	0.481
344856	129550	802219	228575	74.66	0.161204	0.189727	0.849659
344946	129550	802039	228538	74.75	0.160612	0.189836	0.846056
345046	129547	802161	228562	74.85	0.15991	0.189753	0.842723
345102	129534	802270	228550	74.94	0.159324	0.189422	0.841105
345169	129532	802166	228529	75.04	0.158842	0.189493	0.838248
345239	129524	802363	228509	75.14	0.158246	0.188914	0.837662
345480	129595	802870	228515	75.23	0.157909	0.187859	0.840571
345517	129566	803511	228551	75.33	0.157178	0.186747	0.841663
345560	129548	803772	228554	75.43	0.156571	0.186202	0.84087
345495	129524	803890	228621	75.52	0.15658	0.186462	0.839742
345560	129525	803600	228525	75.62	0.156178	0.186359	0.83805
345381	129489	803220	228469	75.71	0.156715	0.186753	0.839156
345399	129596	804532	228531	75.81	0.158468	0.184388	0.859425
345543	129618	805193	228543	75.91	0.157897	0.183051	0.862581
345394	129548	806113	228520	76	0.157668	0.180891	0.87162
345375	129548	807178	228508	76.1	0.157782	0.178512	0.883872
345359	129537	809351	228522	76.2	0.1577	0.173946	0.906605
345449	129537	811356	228547	76.29	0.157111	0.169839	0.92506
345578	129537	812794	228619	76.39	0.156274	0.167308	0.934051
345591	129537	813166	228587	76.48	0.156188	0.166267	0.939376
345575	129509	812913	228557	76.58	0.155809	0.166583	0.935326
345641	129513	812735	228566	76.68	0.155447	0.167032	0.930643
345649	129479	812767	228588	76.77	0.154795	0.167131	0.926191
345870	129517	812380	228553	76.87	0.154018	0.167694	0.918445
345995	129544	811699	228562	76.96	0.153673	0.16922	0.908128
345894	129539	811243	228508	77.06	0.154253	0.169786	0.908512
345634	129542	811747	228514	77.16	0.155989	0.168749	0.924383
345507	129545	812946	228568	77.25	0.156867	0.166601	0.941573
345245	129572	811781	228579	77.35	0.159051	0.169169	0.940192
344865	129528	814864	228564	77.45	0.160759	0.162469	0.989474
344887	129610	815480	228498	77.54	0.16204	0.16066	1.00859
344685	129527	816485	228474	77.64	0.16192	0.158334	1.02265
344788	129542	818099	228521	77.74	0.161514	0.155266	1.04024
344740	129489	819396	228571	77.83	0.160901	0.152893	1.05238
344956	129582	819930	228533	77.93	0.161102	0.151473	1.06356
344773	129573	819952	228479	78.02	0.162144	0.151011	1.07372	23	0.494
344722	129571	820297	228571	78.12	0.162437	0.150986	1.07584
344678	129583	819503	228530	78.22	0.16293	0.15235	1.06945
344427	129549	819078	228471	78.31	0.163991	0.152802	1.07322
344332	129581	819660	228533	78.41	0.16517	0.152042	1.08634
344250	129640	822147	228531	78.5	0.166732	0.146762	1.13607
343620	129570	824800	228496	78.6	0.169623	0.1409	1.20386
343122	129548	826820	228486	78.7	0.172511	0.136579	1.26309
342676	129545	823953	228454	78.79	0.175387	0.142367	1.23194
342615	129567	827277	228420	78.89	0.176175	0.135116	1.30388
342392	129511	826936	228413	78.99	0.176651	0.135781	1.301
342749	129561	827847	228484	79.08	0.175184	0.134407	1.30339
342920	129488	828649	228510	79.18	0.172801	0.132924	1.3
343345	129508	829000	228451	79.27	0.17035	0.131735	1.29313
343822	129615	829473	228463	79.37	0.16909	0.130837	1.29237
343788	129552	829951	228463	79.47	0.168222	0.129838	1.29563
343648	129552	830653	228500	79.56	0.169144	0.128649	1.31477
343862	129552	831242	228517	79.66	0.167744	0.12755	1.31512
343864	129552	831383	228540	79.76	0.167726	0.127424	1.31628
343840	129552	831659	228570	79.85	0.167885	0.127076	1.32114
343738	129552	831627	228537	79.95	0.168553	0.126894	1.3283
343398	129531	831521	228454	80.05	0.170406	0.126486	1.34724
343410	129593	831485	228440	80.14	0.171403	0.126454	1.35546
343446	129628	831375	228391	80.24	0.171784	0.12631	1.36002
343188	129564	831647	228471	80.33	0.172355	0.12635	1.36411
343153	129579	831779	228464	80.43	0.172856	0.126024	1.37161
342906	129506	832078	228513	80.53	0.173202	0.125767	1.37717
343283	129650	832153	228497	80.62	0.173222	0.125489	1.38037
343149	129621	831943	228444	80.72	0.173602	0.125529	1.38296
343082	129637	832317	228530	80.82	0.174316	0.125405	1.39002
343046	129634	832216	228507	80.91	0.174508	0.125438	1.39119
343075	129662	832128	228495	81.01	0.174794	0.125527	1.39247
342987	129633	832015	228480	81.1	0.174866	0.125649	1.3917
342950	129633	832028	228492	81.2	0.175122	0.125714	1.39302
342803	129565	832046	228524	81.3	0.174901	0.125924	1.38894
342568	129485	832187	228573	81.39	0.175049	0.125996	1.38933	24	0.481
342694	129531	832259	228588	81.49	0.175035	0.125961	1.3896
342780	129558	832192	228578	81.59	0.174932	0.126028	1.38804
342718	129524	832180	228583	81.68	0.174736	0.12609	1.3858
342746	129537	831847	228502	81.78	0.174783	0.126168	1.38533
342848	129575	832026	228572	81.87	0.174782	0.126326	1.38358
342874	129587	831608	228460	81.97	0.174815	0.126347	1.38361
342937	129604	831419	228410	82.07	0.174693	0.126365	1.38244
342971	129612	831660	228488	82.16	0.174608	0.126455	1.38079
343002	129620	831519	228461	82.26	0.174546	0.12654	1.37938	25	0.138
342914	129578	831556	228490	82.36	0.174397	0.126683	1.37664
343011	129627	831383	228437	82.45	0.174616	0.126641	1.37882
342879	129579	831375	228453	82.55	0.174645	0.126782	1.37753
343020	129604	831478	228483	82.64	0.174154	0.126792	1.37354
343059	129606	831444	228473	82.74	0.173935	0.126795	1.37178
342967	129563	831548	228512	82.84	0.173798	0.126868	1.36992
342797	129563	831509	228517	82.93	0.174915	0.126993	1.37736
342868	129563	831465	228513	83.04	0.174445	0.127049	1.37306
343202	129563	831208	228458	83.13	0.172256	0.127173	1.35451
343083	129563	831207	228482	83.23	0.173036	0.127358	1.35866
343120	129563	831117	228482	83.32	0.172792	0.127542	1.35479
342921	129528	830958	228449	83.42	0.173492	0.127623	1.35941
343023	129579	830992	228490	83.52	0.173697	0.127866	1.35842
343141	129605	831110	228532	83.61	0.173367	0.127941	1.35506
342850	129497	831162	228558	83.71	0.173414	0.12803	1.35448
342622	129432	830944	228513	83.81	0.173775	0.128143	1.3561
342850	129497	831162	228558	85.9	0.173414	0.12803	1.35448	A	0.299

## Sheet: stalled_RNCs + SKI2∆Wedge38
FlowCell Text Data File: 20240527_dRG_sample3.csv
Software Version: 2.00Q
Triax Firmware Version: 0.42
Fractionator Firmware Version 4.210
Date: 2024-05-27
Time: 22:42:31
User: Chris
Experiment name:
*** CENTRIFUGE SETTINGS ***
Rotor Manufacturer: Beckman
Rotor Model: SW40Ti
Speed: rpm
Gradient: succrose 10.0% to 50.0% v/v
Time:
w2t: x 10^0
Number of Tubes: 2
Sample Volume: 0.1 ml
Temperature: 4.0 deg C
*** FRACTIONATION SETTINGS ***
Volume displaced/mm: 0.143 ml/mm
Tubing length: 290 mm
Total Dead Volume (= last fraction): 0.299 ml
Scan Speed: 0.20 mm/sec
Total Distance: 84.8 mm
Upper Limit to Slow-down Distance: 37.50 mm
Start mode: Meniscus sensing
Fail-safe Distance (M): 8 mm
Number of fractions: 25
Distance/fraction: 3.39 mm
Start Distance: 0.00 mm
Volume/fraction: 0.483 ml
Data Samples/mm: 10.00
*** SCANNING SETTINGS ***
Scanning mode: DUAL UV OD
Channel A (LED1) Wavelength: 260 nm
Channel B (LED2) Wavelength: 280 nm
Sensitivity: 0
Integration time: 500 ms
Averaging: 1 samples
LED1 (260 nm) On Time: 30 ms
LED2 (280 nm) On Time: 30 ms
Sample A Zero: 371465
Source A Zero: 129899.8
Sample B Zero: 896289.8
Source B Zero: 228955.8
Data Columns:
SampleA	SourceA	SampleB	SourceB	Position	AbsA	AbsB	ratioA/B	Fraction Number	Fraction Volume (ml)
266217	128802	611692	228295	-0.48	0.730608	0.658618	1.1093
223218	128802	522732	228337	-0.39	1.12705	0.931949	1.20935
209498	128802	486969	228304	-0.29	1.26981	1.0548	1.20384
226686	128755	538819	228304	-0.19	1.09154	0.879038	1.24174
131737	128704	334234	228350	-0.1	2.31209	1.70893	1.35295
226686	128755	538819	228304	0	1.09154	0.879038	1.24174
131737	128704	334234	228350	0.09	2.31209	1.70893	1.35295
228932	128557	536120	228279	0.19	1.06589	0.887569	1.20091
231889	128679	547739	228351	0.28	1.03914	0.850876	1.22126
252874	128692	593660	228427	0.38	0.84442	0.711602	1.18665
245067	128626	572712	228443	0.47	0.913837	0.774125	1.18048
264420	128674	615174	228385	0.57	0.743631	0.649443	1.14503
253314	128709	586669	228339	0.67	0.840806	0.731507	1.14942
258090	128631	603421	228368	0.76	0.797396	0.682822	1.16779
260143	128592	601249	228433	0.86	0.778878	0.68958	1.1295
254252	128644	595222	228457	0.96	0.831335	0.707268	1.17542
255687	128679	590596	228427	1.05	0.819292	0.720593	1.13697
256165	128692	597635	228384	1.15	0.815319	0.699679	1.16528
248322	128736	576890	228424	1.25	0.886063	0.761353	1.1638
266411	128713	618037	228440	1.34	0.727426	0.641794	1.13342
244906	128698	572105	228410	1.44	0.916572	0.775719	1.18158
269906	128708	623488	228393	1.53	0.698012	0.626186	1.11471
239337	128712	553111	228454	1.63	0.968568	0.834705	1.16037
261064	128723	603589	228431	1.73	0.773231	0.682819	1.13241
253218	128781	591333	228381	1.82	0.842919	0.71807	1.17387
257133	128737	591601	228459	1.92	0.807622	0.717876	1.12502
254256	128787	593147	228351	2.01	0.833803	0.712527	1.17021
255939	128711	594909	228365	2.11	0.817622	0.707479	1.15568
270500	128569	624334	228301	2.21	0.690617	0.623134	1.1083
199803	128623	427632	228254	2.3	1.37332	1.28014	1.07279
259739	128654	595891	228259	2.4	0.783472	0.70381	1.11319
265615	128596	586357	228285	2.5	0.732114	0.732025	1.00012
144753	128577	353308	228304	2.59	2.09783	1.61218	1.30124
244198	128587	571504	228313	2.69	0.921145	0.776807	1.18581
251607	128555	590697	228376	2.79	0.853322	0.719905	1.18533
257132	128617	602026	228286	2.88	0.805524	0.686221	1.17386
260359	128646	607619	228295	2.98	0.777966	0.670221	1.16076
261202	128632	608926	228330	3.07	0.770436	0.666755	1.1555
270552	128686	626023	228342	3.17	0.692235	0.618746	1.11877
199006	128649	439401	228363	3.27	1.38278	1.2338	1.12075
265285	128671	622184	228340	3.36	0.736227	0.629422	1.16969	1	0.457
272876	128602	626700	228327	3.46	0.671517	0.61676	1.08878
274289	128591	628320	228342	3.56	0.659712	0.612389	1.07728
274388	128585	628384	228272	3.65	0.658795	0.611675	1.07703
274629	128703	628401	228270	3.75	0.658881	0.611615	1.07728
255056	128618	588084	228216	3.85	0.823788	0.72639	1.13409
241787	128619	602609	228254	3.94	0.944034	0.684293	1.37958
220108	128642	560558	228249	4.04	1.15583	0.809913	1.4271
342900	128714	845395	228247	4.13	0.159435	0.096162	1.65798
338943	128640	844547	228315	4.23	0.184269	0.098426	1.87216
335828	128737	840040	228304	4.33	0.206735	0.107638	1.92065
332298	128753	830305	228337	4.42	0.230798	0.128141	1.80113
330795	128657	823006	228268	4.52	0.239315	0.142955	1.67407
328679	128699	813916	228293	4.61	0.254494	0.16243	1.5668
325105	128665	803926	228374	4.71	0.278497	0.184506	1.50942
321463	128742	799737	228282	4.81	0.305196	0.19288	1.58232
318952	128673	799137	228300	4.9	0.321654	0.194319	1.65529
318301	128662	796232	228348	5	0.326051	0.20101	1.62207
317823	128662	788507	228344	5.1	0.329431	0.217918	1.51172
316619	128662	783679	228331	5.19	0.337971	0.228485	1.47918
315216	128662	777277	228313	5.29	0.347968	0.242599	1.43433
314547	128624	772222	228300	5.39	0.352078	0.253835	1.38704
313552	128601	767771	228289	5.48	0.358804	0.263787	1.3602
312770	128691	762569	228351	5.58	0.366004	0.276073	1.32575
311910	128626	759262	228316	5.68	0.371065	0.283356	1.30954
310878	128620	754405	228337	5.77	0.378407	0.294662	1.2842
309943	128557	752145	228336	5.87	0.3841	0.29987	1.28089
309017	128550	748269	228257	5.96	0.390697	0.308239	1.26751
308710	128589	739292	228257	6.06	0.393626	0.329206	1.19568
307455	128673	742011	228243	6.16	0.404258	0.322725	1.25264
306874	128692	740214	228262	6.26	0.408844	0.327082	1.24997
306086	128615	738422	228260	6.35	0.413291	0.331279	1.24756
305666	128593	736092	228232	6.45	0.415992	0.336556	1.23602
305232	128574	734362	228258	6.54	0.418866	0.340841	1.22892
305142	128593	733502	228318	6.64	0.41986	0.343333	1.2229
305162	128689	732104	228297	6.73	0.421393	0.346488	1.21618
305195	128640	731285	228288	6.83	0.420294	0.348363	1.20648	2	0.495
305418	128671	730110	228263	6.93	0.419197	0.350965	1.19441
305553	128582	729155	228325	7.03	0.416631	0.353711	1.17789
305954	128584	728760	228363	7.12	0.413714	0.354939	1.16559
306334	128561	728871	228351	7.22	0.41052	0.354584	1.15775
306861	128562	729295	228328	7.31	0.406668	0.353398	1.15074
307384	128590	729000	228392	7.41	0.403327	0.354586	1.13746
308387	128649	729650	228463	7.5	0.397037	0.353581	1.1229
308887	128554	730373	228538	7.6	0.391724	0.352427	1.11151
309606	128493	731070	228450	7.7	0.385417	0.350106	1.10086
310756	128595	731805	228339	7.79	0.378859	0.347515	1.0902
311912	128618	732835	228311	7.89	0.370911	0.344859	1.07554
312950	128620	734024	228389	7.99	0.363473	0.342635	1.06082
314052	128625	735638	228416	8.08	0.355653	0.339028	1.04904
315181	128660	737268	228405	8.18	0.348176	0.335098	1.03903
316537	128690	738698	228313	8.27	0.339036	0.33103	1.02419
317686	128690	740175	228295	8.37	0.330883	0.327423	1.01057
319086	128690	741356	228297	8.47	0.320988	0.324667	0.98867
320007	128690	743317	228240	8.57	0.314499	0.319644	0.983906
321079	128690	745945	228277	8.67	0.306977	0.313801	0.978254
322106	128690	748583	228243	8.76	0.299792	0.307408	0.975226
323725	128663	750618	228289	8.86	0.288053	0.303037	0.950553
324912	128667	752504	228281	8.95	0.279873	0.298624	0.937209
325926	128560	754780	228291	9.05	0.270996	0.293449	0.923484
326832	128500	757328	228315	9.15	0.263683	0.287782	0.916262
327929	128531	758670	228229	9.24	0.256684	0.284052	0.90365
328906	128519	760466	228189	9.34	0.249796	0.27964	0.893278
330021	128549	762224	228201	9.44	0.242698	0.27572	0.880233
330882	128626	764876	228302	9.53	0.238187	0.270451	0.880703
331952	128596	767265	228281	9.63	0.230398	0.264873	0.869845
332842	128585	769520	228296	9.72	0.224172	0.259892	0.862559
333895	128619	771722	228322	9.82	0.217657	0.255126	0.853135
334899	128616	773222	228332	9.92	0.210846	0.251829	0.837259
335599	128553	774907	228308	10.01	0.205054	0.247863	0.827288
336515	128642	776859	228288	10.11	0.200479	0.243342	0.823857
336917	128519	779025	228269	10.21	0.195631	0.238359	0.82074	3	0.481
337812	128518	780628	228276	10.3	0.189645	0.234842	0.807544
338950	128657	782704	228309	10.4	0.184519	0.23048	0.800588
339475	128633	784212	228339	10.49	0.180612	0.227362	0.794379
340209	128624	786100	228277	10.59	0.175584	0.22272	0.788365
340850	128663	787527	228257	10.69	0.172031	0.219413	0.78405
341755	128722	789840	228338	10.78	0.167095	0.214934	0.777426
342306	128698	790923	228351	10.88	0.16306	0.212656	0.766779
342910	128737	792379	228361	10.98	0.15978	0.209537	0.762542
343517	128759	793848	228367	11.07	0.156177	0.206362	0.75681
343764	128670	795306	228348	11.17	0.152998	0.203029	0.753574
344143	128657	796081	228266	11.27	0.150295	0.200714	0.748803
344389	128585	797224	228245	11.36	0.147425	0.198062	0.744338
344945	128679	798494	228308	11.46	0.145443	0.195777	0.742902
345222	128677	799815	228284	11.56	0.143603	0.192721	0.745132
345333	128643	799172	228276	11.65	0.142283	0.194062	0.733184
345670	128643	801833	228324	11.75	0.140087	0.188651	0.742568
345965	128643	802698	228366	11.84	0.138164	0.187096	0.738467
346652	128643	804099	228365	11.95	0.133704	0.18406	0.726412
346917	128643	805898	228380	12.04	0.131982	0.180293	0.732042
347180	128643	806272	228300	12.14	0.130276	0.178882	0.728278
347426	128682	806622	228317	12.23	0.129374	0.17825	0.7258
347529	128634	807609	228401	12.33	0.127866	0.176771	0.723345
347722	128608	807857	228287	12.43	0.126145	0.175364	0.719333
348068	128638	808814	228335	12.52	0.124445	0.17368	0.716518
348118	128585	809371	228334	12.62	0.123186	0.172469	0.714251
348413	128680	810142	228310	12.72	0.122957	0.170636	0.720581
348812	128717	810281	228348	12.81	0.121022	0.170626	0.70928
348817	128654	810975	228318	12.91	0.119878	0.16891	0.709715
349266	128729	810987	228259	13	0.118307	0.16844	0.702365
349353	128739	811942	228295	13.1	0.117908	0.166668	0.707443
349470	128681	812403	228390	13.2	0.116137	0.166402	0.69793
349568	128698	813011	228336	13.29	0.115817	0.164694	0.703221
349701	128663	813214	228327	13.39	0.11435	0.164192	0.696442
349907	128703	813944	228336	13.48	0.113722	0.1627	0.698971
350302	128777	814497	228391	13.58	0.112473	0.16194	0.694536	4	0.481
350096	128682	814915	228310	13.68	0.112126	0.16043	0.698907
350272	128680	814921	228305	13.77	0.110968	0.160379	0.691911
350234	128643	815350	228290	13.87	0.11056	0.159351	0.693815
350173	128570	815872	228343	13.97	0.109679	0.158643	0.691356
350235	128582	816443	228331	14.06	0.109496	0.157336	0.695939
350686	128697	816565	228327	14.16	0.108609	0.157051	0.691554
350638	128659	817050	228361	14.26	0.108262	0.156277	0.692756
351046	128789	817024	228330	14.35	0.107908	0.156092	0.691308
351012	128765	817426	228329	14.45	0.107708	0.155229	0.693864
351049	128742	817744	228384	14.54	0.107076	0.154972	0.690939
351194	128782	818182	228368	14.64	0.106835	0.153921	0.69409
351199	128746	818419	228449	14.74	0.106182	0.154033	0.689344
351134	128699	818908	228447	14.83	0.105762	0.152986	0.691321
351162	128690	818663	228380	14.93	0.105434	0.152996	0.689132
351331	128756	819136	228339	15.02	0.105509	0.151681	0.695603
351311	128756	819236	228420	15.12	0.10564	0.152086	0.694606
351539	128756	819341	228386	15.22	0.104175	0.151602	0.687166
351369	128756	819077	228327	15.31	0.105269	0.151713	0.69387
351218	128756	819627	228371	15.41	0.106237	0.150883	0.704098
351475	128756	819543	228348	15.51	0.104588	0.15088	0.693188
351480	128731	819645	228331	15.6	0.10412	0.150539	0.691651
351690	128778	819467	228332	15.7	0.103595	0.150922	0.686411
351594	128741	819983	228346	15.8	0.103558	0.149936	0.690684
351526	128716	819794	228296	15.89	0.103557	0.149958	0.690574
351479	128760	820269	228330	15.99	0.104634	0.149206	0.701273
351478	128709	820359	228347	16.08	0.103741	0.149151	0.695543
351468	128739	820192	228337	16.18	0.104331	0.149423	0.698225
351742	128828	820226	228286	16.28	0.104141	0.148966	0.69909
351546	128795	820628	228337	16.37	0.104807	0.148506	0.705744
351560	128791	820631	228326	16.47	0.104648	0.148412	0.705117
351374	128738	820720	228330	16.57	0.10492	0.148254	0.707701
351587	128838	820198	228271	16.66	0.105305	0.148908	0.707182
351582	128847	820601	228278	16.76	0.105488	0.148109	0.712231
351583	128868	820928	228414	16.85	0.105847	0.148456	0.712987
351517	128859	821408	228436	16.95	0.106118	0.147604	0.718939	5	0.481
351319	128810	820741	228374	17.05	0.106522	0.148547	0.717097
351217	128781	820889	228289	17.14	0.106668	0.147587	0.722744
351228	128806	820600	228320	17.24	0.10704	0.148433	0.721131
351204	128812	821095	228358	17.34	0.1073	0.14767	0.726621
351050	128767	821129	228382	17.43	0.107502	0.147788	0.727408
350942	128753	821136	228332	17.53	0.107956	0.147391	0.732448
350938	128755	820834	228360	17.63	0.10801	0.148241	0.728611
350893	128751	821345	228408	17.72	0.108229	0.147526	0.733624
350668	128680	821328	228380	17.82	0.10842	0.147347	0.735811
351013	128813	821567	228383	17.91	0.108547	0.146865	0.739095
350795	128729	821426	228397	18.01	0.108467	0.14727	0.736518
350773	128750	821301	228388	18.11	0.108972	0.147465	0.738971
350860	128785	821442	228400	18.2	0.109038	0.147259	0.740452
350727	128750	821607	228380	18.3	0.109268	0.146754	0.744565
350764	128780	821813	228338	18.39	0.109557	0.146006	0.750364
350687	128780	821914	228392	18.49	0.110049	0.146199	0.752737
350687	128780	821863	228368	18.59	0.110051	0.146125	0.753128
350443	128780	822087	228422	18.69	0.111616	0.146063	0.764159
350600	128780	822696	228455	18.78	0.110608	0.145025	0.762684
350802	128780	822655	228427	18.88	0.109309	0.144899	0.754381
350728	128846	822594	228401	18.98	0.110938	0.144832	0.765978
350580	128800	822092	228305	19.07	0.11109	0.145161	0.765284
350432	128753	822241	228318	19.17	0.11122	0.144948	0.767307
350462	128771	822142	228328	19.26	0.11135	0.145233	0.766698
350330	128734	822503	228375	19.36	0.111549	0.144829	0.770216
350525	128817	822448	228415	19.46	0.111734	0.145247	0.76927
350168	128703	822176	228422	19.55	0.11204	0.145875	0.768053
350500	128858	821898	228362	19.65	0.112613	0.146003	0.771303
350550	128906	822085	228333	19.75	0.113124	0.145394	0.778048
350250	128847	822108	228379	19.84	0.114035	0.145693	0.782705
350086	128852	821959	228365	19.94	0.115167	0.145901	0.789348
349758	128802	821730	228344	20.03	0.116418	0.146223	0.796169
349628	128832	821325	228340	20.13	0.117773	0.147053	0.80089
349148	128775	821106	228318	20.23	0.119862	0.147347	0.813467
348980	128796	821347	228384	20.32	0.121321	0.14734	0.823411	6	0.481
348485	128733	821225	228425	20.42	0.12341	0.147905	0.834387
348188	128761	820575	228403	20.52	0.12581	0.149117	0.843699
347718	128741	820351	228369	20.61	0.128502	0.149328	0.860532
347279	128724	820110	228372	20.71	0.131046	0.149867	0.874419
346877	128752	819318	228300	20.81	0.134142	0.150997	0.888377
346523	128802	818830	228308	20.9	0.137312	0.15209	0.902836
346132	128857	818205	228307	21	0.140816	0.153411	0.917899
345748	128892	817586	228273	21.09	0.143926	0.154471	0.93174
345178	128900	817002	228298	21.19	0.147785	0.155893	0.947991
344618	128890	816735	228260	21.29	0.151268	0.156174	0.968584
343676	128784	815866	228269	21.38	0.15556	0.158093	0.983977
342904	128752	815569	228343	21.48	0.160071	0.159286	1.00493
342360	128828	814832	228350	21.57	0.16497	0.160914	1.02521
341539	128797	814504	228388	21.67	0.169828	0.161902	1.04895
340672	128797	813422	228397	21.77	0.175554	0.16428	1.06863
339961	128797	812436	228336	21.86	0.180255	0.165923	1.08638
338953	128797	811468	228404	21.96	0.186937	0.168514	1.10932
337829	128797	810683	228384	22.06	0.194416	0.170042	1.14334
336986	128797	809891	228393	22.16	0.200035	0.171805	1.16431
336175	128797	809151	228353	22.26	0.20546	0.17309	1.18701
335246	128705	807694	228318	22.35	0.210077	0.175958	1.1939
334661	128764	807405	228423	22.45	0.215038	0.177377	1.21232
333993	128796	806458	228428	22.54	0.220097	0.179454	1.22648
333321	128782	805421	228406	22.64	0.224389	0.181518	1.23618
332385	128682	804626	228428	22.73	0.228965	0.183403	1.24842
331975	128719	804523	228480	22.83	0.232393	0.184022	1.26286
331855	128859	803790	228521	22.93	0.235648	0.185913	1.26752
331395	128850	803098	228474	23.03	0.238607	0.187051	1.27563
330977	128850	802325	228443	23.12	0.241455	0.188491	1.28099
330786	128881	801784	228385	23.22	0.243291	0.189223	1.28573
330505	128886	801337	228435	23.31	0.245291	0.19057	1.28714
330379	128904	801203	228432	23.41	0.246474	0.19084	1.29152
330306	128937	801013	228485	23.51	0.247539	0.191653	1.2916
330092	128875	800908	228454	23.6	0.247917	0.191642	1.29364
329982	128849	800650	228464	23.7	0.248209	0.192281	1.29087	7	0.481
330075	128868	800840	228475	23.79	0.247915	0.191953	1.29154
330231	128878	800591	228441	23.89	0.247023	0.192232	1.28503
330186	128808	800679	228427	23.99	0.246096	0.191935	1.28218
330527	128847	801280	228569	24.08	0.24447	0.191714	1.27519
330672	128813	801533	228544	24.18	0.242876	0.190973	1.27178
331006	128817	801430	228543	24.28	0.240675	0.191194	1.2588
331365	128813	802010	228530	24.37	0.238168	0.189833	1.25462
331822	128872	802044	228503	24.47	0.236109	0.189553	1.24561
332349	128900	802731	228493	24.56	0.233023	0.187995	1.23952
332923	128950	802873	228444	24.66	0.230003	0.187309	1.22793
333083	128842	803141	228431	24.76	0.227048	0.186638	1.21652
333504	128828	803948	228509	24.85	0.223948	0.185481	1.20739
333993	128832	804261	228457	24.95	0.220723	0.184409	1.19692
334349	128795	804849	228492	25.04	0.21768	0.183405	1.18688
334803	128812	804964	228409	25.14	0.21493	0.182527	1.17752
335246	128812	805401	228445	25.24	0.211953	0.18186	1.16548
335474	128812	806228	228454	25.33	0.210427	0.180145	1.1681
335932	128812	806379	228439	25.43	0.207352	0.179708	1.15382
336361	128812	807248	228461	25.53	0.20448	0.177998	1.14878
336628	128812	807627	228511	25.62	0.202699	0.17757	1.14152
336906	128791	808119	228527	25.72	0.200471	0.176626	1.135
337193	128810	808079	228500	25.81	0.198882	0.176509	1.12675
337314	128837	808014	228358	25.91	0.198549	0.175567	1.1309
337449	128851	808072	228361	26.01	0.19788	0.175472	1.1277
337206	128830	807903	228380	26.1	0.199148	0.175979	1.13166
336750	128847	807963	228388	26.2	0.202476	0.17591	1.15102
335686	128779	807993	228431	26.3	0.208425	0.176175	1.18306
334409	128830	806644	228351	26.39	0.217878	0.178465	1.22084
332449	128883	805440	228362	26.49	0.232038	0.181141	1.28098
329574	128855	803147	228390	26.59	0.251099	0.186314	1.34772
325907	128818	800129	228369	26.68	0.275635	0.19269	1.43046
321835	128857	796095	228372	26.78	0.304611	0.201492	1.51178
317013	128898	791331	228409	26.87	0.339295	0.212196	1.59896
311972	128903	785777	228463	26.97	0.375459	0.224849	1.66983
306103	128918	779484	228491	27.07	0.418457	0.23903	1.75065
300290	128891	772427	228441	27.16	0.461132	0.254448	1.81228	8	0.494
294301	128825	764928	228338	27.26	0.505316	0.27061	1.86732
288792	128838	757528	228397	27.36	0.548072	0.287948	1.90337
282849	128872	749401	228364	27.45	0.595465	0.306429	1.94324
277174	128866	741742	228446	27.55	0.640977	0.324899	1.97285
271861	128912	734800	228444	27.65	0.685326	0.341217	2.00847
267249	128943	727782	228417	27.74	0.724381	0.357681	2.02522
262533	128928	720802	228392	27.84	0.764178	0.374229	2.04201
257991	128827	714285	228355	27.93	0.801691	0.389731	2.05704
254280	128909	708455	228314	28.03	0.835727	0.403658	2.07038
250916	128860	703940	228342	28.12	0.864843	0.414973	2.0841
248186	128964	699217	228354	28.22	0.891286	0.426762	2.08848
245298	128916	694851	228402	28.32	0.916784	0.438008	2.09308
242691	128921	690828	228450	28.41	0.940914	0.448454	2.09813
240948	128957	687474	228380	28.51	0.957761	0.456383	2.09859
239340	128936	684818	228457	28.61	0.972467	0.463687	2.09725
237865	128936	682273	228404	28.7	0.986384	0.469752	2.0998
237108	128936	680024	228368	28.8	0.993554	0.475213	2.09075
236989	128936	678626	228399	28.9	0.994681	0.479028	2.07646
236680	128936	677673	228432	28.99	0.997618	0.481715	2.07097
237195	128936	677876	228545	29.09	0.992726	0.482058	2.05935
237923	129027	677903	228553	29.19	0.987424	0.482045	2.04841
238824	128989	678409	228517	29.28	0.978236	0.480482	2.03595
239954	128951	679203	228513	29.38	0.966964	0.478415	2.02118
241387	128848	680713	228502	29.47	0.951759	0.474476	2.00592
243117	128923	682219	228477	29.57	0.936998	0.470443	1.99173
245012	128984	684310	228491	29.67	0.920585	0.465237	1.97874
246776	128967	686295	228548	29.76	0.904141	0.460638	1.9628
248781	128961	688914	228564	29.86	0.885844	0.454141	1.95059
250862	128973	690875	228507	29.96	0.867301	0.448775	1.9326
253149	129015	693619	228523	30.05	0.847616	0.442006	1.91766
254955	128920	696157	228595	30.15	0.829965	0.43621	1.90267
256997	128921	698737	228544	30.24	0.812014	0.429392	1.89108
259316	128945	701027	228503	30.34	0.79222	0.423402	1.87108
261326	128958	703524	228487	30.44	0.775081	0.417106	1.85824
263220	128933	705998	228531	30.53	0.758389	0.411342	1.84369	9	0.48
265121	128943	708282	228470	30.63	0.742375	0.405267	1.83182
267368	129049	710450	228465	30.72	0.725218	0.399916	1.81343
269022	128999	713070	228498	30.82	0.710476	0.393775	1.80427
270894	129005	715317	228634	30.92	0.694965	0.389346	1.78496
272306	128903	717801	228739	31.02	0.681499	0.38412	1.77418
274159	128962	719038	228486	31.11	0.667265	0.379208	1.75963
275573	128939	721199	228455	31.21	0.655283	0.373757	1.75323
277543	128996	722884	228444	31.3	0.640246	0.36962	1.73218
278723	128922	725014	228470	31.4	0.629398	0.364708	1.72576
280301	128976	726656	228497	31.5	0.61765	0.36098	1.71104
281661	128968	728362	228435	31.59	0.60661	0.356437	1.70187
283198	129011	730279	228556	31.69	0.595105	0.352792	1.68684
284145	128908	732203	228570	31.78	0.585805	0.348323	1.68179
285868	129046	732957	228465	31.88	0.574596	0.345741	1.66193
286800	129066	734814	228484	31.98	0.567633	0.341487	1.66224
288078	129066	736387	228516	32.07	0.557621	0.338014	1.6497
289454	129066	738161	228468	32.17	0.5469	0.33347	1.64003
290518	129066	739298	228495	32.27	0.538647	0.331007	1.6273
291437	129066	741058	228520	32.36	0.531539	0.327063	1.62519
292645	129066	742107	228518	32.46	0.522224	0.324594	1.60885
293548	128896	743635	228515	32.56	0.512334	0.320995	1.59608
294754	128936	744953	228520	32.65	0.503796	0.317955	1.58449
295537	128862	746206	228489	32.75	0.49653	0.314803	1.57727
296963	128956	747082	228522	32.84	0.487344	0.313011	1.55695
297684	128917	748437	228478	32.94	0.481198	0.309537	1.55457
298864	128931	749754	228571	33.04	0.472547	0.307183	1.53832
299750	128918	751352	228605	33.14	0.465653	0.303745	1.53304
301056	129005	752326	228616	33.23	0.457392	0.301577	1.51667
301612	128900	753383	228549	33.33	0.451414	0.29863	1.51161
302694	128893	754540	228567	33.42	0.443219	0.296104	1.49684
303844	129004	755708	228539	33.52	0.436626	0.2932	1.48918
304777	128960	756856	228558	33.62	0.428961	0.29071	1.47556
305636	128989	758138	228580	33.71	0.423136	0.287935	1.46955
306783	129037	758725	228537	33.81	0.415551	0.28627	1.45161
307492	129024	760060	228522	33.91	0.41013	0.283096	1.44873	10	0.481
308287	128937	760810	228481	34	0.402802	0.281074	1.43308
308929	128896	762643	228575	34.1	0.397398	0.277605	1.43152
310130	128969	763652	228648	34.19	0.389942	0.275861	1.41355
310871	128978	764873	228573	34.29	0.384727	0.272523	1.41172
311896	129012	765334	228518	34.39	0.377902	0.271054	1.39419
312628	129017	766530	228488	34.48	0.37271	0.268117	1.3901
313633	129061	767556	228559	34.58	0.366262	0.266333	1.3752
314451	129120	768880	228588	34.68	0.361437	0.263555	1.37139
315249	129093	769343	228546	34.77	0.355262	0.262194	1.35495
315715	129018	770479	228473	34.87	0.350619	0.259072	1.35337
316514	128990	771106	228487	34.96	0.344443	0.257766	1.33626
317191	128999	772413	228497	35.06	0.339794	0.254905	1.33302
318063	129070	773204	228567	35.16	0.334863	0.253654	1.32016
318720	129034	773946	228470	35.25	0.329581	0.251251	1.31176
319394	129039	774770	228482	35.35	0.324921	0.249497	1.30231
320059	129039	775940	228557	35.45	0.320245	0.247448	1.29419
320554	129039	777255	228598	35.54	0.316767	0.244811	1.29393
321009	129039	777594	228595	35.64	0.313572	0.244036	1.28494
321819	129039	778651	228636	35.74	0.307903	0.241985	1.27241
322355	129039	778999	228582	35.84	0.30416	0.2408	1.26313
322602	129065	779602	228515	35.93	0.302881	0.238941	1.2676
323014	129097	780082	228530	36.03	0.30056	0.237987	1.26293
323121	129059	780666	228504	36.12	0.299167	0.236497	1.26499
323361	129066	780872	228515	36.22	0.297601	0.236122	1.26037
323312	129067	781187	228484	36.32	0.297968	0.235184	1.26696
323264	129105	780977	228458	36.41	0.298969	0.235453	1.26976
322783	129071	781368	228468	36.51	0.30172	0.234656	1.28579
322284	129099	780430	228430	36.61	0.3057	0.236459	1.29283
321648	129175	780672	228516	36.7	0.31147	0.236573	1.31659
320568	129136	779499	228499	36.8	0.318353	0.239052	1.33173
319062	129061	778560	228536	36.9	0.327651	0.24143	1.35713
317568	129111	776732	228531	36.99	0.339087	0.245476	1.38134
315818	129077	775337	228576	37.09	0.350929	0.248935	1.40972
314028	129072	772986	228496	37.18	0.363619	0.253608	1.43378
312300	129099	770521	228478	37.28	0.376517	0.259018	1.45363	11	0.481
310463	129103	768410	228428	37.38	0.389867	0.263402	1.48012
308670	129133	766295	228458	37.47	0.403419	0.268418	1.50295
306827	129092	763806	228461	37.57	0.416175	0.274096	1.51835
305236	129073	762366	228531	37.67	0.427547	0.277904	1.53847
303796	129025	760360	228479	37.76	0.437356	0.282084	1.55044
302592	129044	758797	228526	37.86	0.446619	0.286015	1.56153
301456	129045	757142	228499	37.96	0.455103	0.289604	1.57147
300809	129056	756403	228525	38.05	0.460141	0.291499	1.57853
300015	128976	755138	228467	38.15	0.464673	0.293966	1.58071
299775	129011	754636	228455	38.24	0.467098	0.295031	1.58322
299661	129037	754010	228468	38.34	0.468397	0.296568	1.57939
299768	129012	754026	228464	38.44	0.467159	0.296505	1.57555
300112	128976	753932	228498	38.53	0.463963	0.296974	1.5623
301082	129064	754875	228492	38.63	0.45823	0.294761	1.55458
302084	129065	755296	228476	38.72	0.450776	0.293668	1.53498
303309	129065	756769	228500	38.82	0.441665	0.290469	1.52052
304721	129065	757792	228459	38.92	0.43121	0.287807	1.49826
306370	129065	759762	228508	39.01	0.419068	0.283675	1.47728
308025	129065	761352	228456	39.11	0.406942	0.279646	1.45521
309946	129065	763656	228555	39.21	0.392951	0.275151	1.42813
311733	129154	765378	228525	39.3	0.381566	0.271007	1.40796
313310	129164	767557	228508	39.4	0.37037	0.265943	1.39267
315107	129170	768944	228487	39.49	0.357622	0.262643	1.36163
316576	129181	771369	228530	39.59	0.347344	0.257502	1.3489
318070	129184	772767	228515	39.69	0.336785	0.254245	1.32464
319406	129210	774464	228472	39.78	0.327816	0.250104	1.31072
320502	129121	775822	228507	39.88	0.318567	0.247326	1.28805
321795	129245	777757	228523	39.98	0.31166	0.243124	1.2819
322728	129156	778684	228510	40.07	0.303591	0.240951	1.25997
323882	129248	780408	228549	40.17	0.29715	0.23741	1.25163
324540	129166	781203	228538	40.26	0.291164	0.235554	1.23608
325305	129196	782636	228543	40.36	0.286383	0.232414	1.23221
326094	129182	783190	228590	40.46	0.28069	0.231538	1.21229
326789	129203	784503	228540	40.55	0.276278	0.228252	1.21041
327432	129179	784838	228505	40.65	0.271433	0.22724	1.19448	12	0.48
328080	129204	785653	228435	40.75	0.267414	0.22491	1.18898
328726	129201	786064	228414	40.84	0.262936	0.223837	1.17467
329459	129278	787677	228555	40.94	0.259266	0.221352	1.17128
329985	129256	788303	228574	41.03	0.255283	0.220111	1.15979
330506	129269	789030	228563	41.13	0.251961	0.218428	1.15352
330917	129254	789841	228611	41.23	0.248897	0.217012	1.14693
331261	129238	790413	228605	41.32	0.246284	0.215707	1.14176
331701	129213	790962	228623	41.42	0.242857	0.214639	1.13146
332194	129257	791922	228626	41.52	0.240289	0.212549	1.13051
332841	129291	792162	228598	41.61	0.236505	0.211812	1.11658
332955	129204	792824	228554	41.71	0.234223	0.210028	1.1152
333368	129176	793120	228523	41.8	0.230937	0.209144	1.1042
333547	129114	793775	228515	41.9	0.228656	0.207649	1.10116
334179	129202	794104	228465	42	0.225933	0.20655	1.09384
334495	129226	794827	228542	42.09	0.224229	0.205557	1.09083
334611	129226	795444	228584	42.19	0.223448	0.204526	1.09252
334873	129226	795669	228553	42.29	0.221686	0.203797	1.08778
335047	129226	796045	228560	42.38	0.220514	0.203034	1.0861
335316	129226	796530	228499	42.48	0.218706	0.201507	1.08535
335731	129226	796711	228516	42.58	0.215923	0.201247	1.07292
335774	129196	797344	228586	42.67	0.215104	0.200396	1.07339
335779	129159	797450	228555	42.77	0.214422	0.199934	1.07247
335834	129179	797888	228549	42.86	0.2144	0.198928	1.07778
335730	129131	797956	228585	42.96	0.214269	0.199056	1.07642
335850	129246	798594	228642	43.06	0.215477	0.198104	1.0877
335354	129183	798190	228599	43.15	0.2177	0.198655	1.09587
334763	129184	798172	228629	43.25	0.221675	0.19892	1.1144
333719	129109	797530	228626	43.35	0.227397	0.200294	1.13532
332579	129097	797178	228631	43.44	0.234892	0.2011	1.16804
331147	129102	795726	228628	43.54	0.244698	0.204246	1.19805
329329	129121	794139	228593	43.64	0.257408	0.207446	1.24084
326794	129055	791946	228536	43.73	0.273657	0.211813	1.29197
324590	129168	789975	228559	43.83	0.290856	0.216322	1.34455
322064	129245	787230	228533	43.92	0.309774	0.222167	1.39433
319275	129255	784119	228509	44.02	0.329516	0.228866	1.43978
316385	129269	781065	228535	44.12	0.35023	0.235844	1.48501	13	0.495
313380	129209	777764	228562	44.21	0.37066	0.243403	1.52283
310581	129173	775039	228563	44.31	0.390225	0.249505	1.56399
308327	129243	772086	228596	44.41	0.407828	0.25639	1.59066
305934	129190	769173	228559	44.5	0.424446	0.262676	1.61585
303880	129207	766494	228616	44.6	0.43991	0.269169	1.63432
302513	129275	764508	228601	44.69	0.45123	0.273561	1.64947
301046	129252	762590	228620	44.79	0.461777	0.278068	1.66067
300388	129299	761027	228553	44.89	0.46752	0.281124	1.66304
299484	129234	759705	228571	44.98	0.473159	0.284285	1.66438
299548	129307	759198	228618	45.08	0.473962	0.285798	1.65838
299721	129310	758364	228500	45.18	0.47271	0.286816	1.64813
300535	129347	758924	228499	45.27	0.467251	0.28552	1.63649
301063	129232	759286	228498	45.37	0.461305	0.284689	1.62038
302301	129218	760311	228507	45.46	0.451826	0.28241	1.59989
303899	129236	761582	228517	45.56	0.440266	0.279587	1.5747
305889	129236	763459	228512	45.66	0.425578	0.275275	1.54601
307774	129236	765333	228490	45.76	0.411754	0.270845	1.52026
309822	129236	767316	228444	45.85	0.396829	0.265998	1.49185
311662	129236	769689	228515	45.95	0.3835	0.261174	1.46837
313396	129236	772121	228625	46.05	0.371016	0.256533	1.44627
315160	129213	773645	228521	46.14	0.357976	0.252319	1.41875
316923	129256	775647	228502	46.24	0.346185	0.24768	1.39771
318521	129295	777612	228603	46.34	0.335534	0.244056	1.37482
319811	129240	779352	228620	46.43	0.325494	0.240301	1.35453
321045	129201	780906	228663	46.53	0.316135	0.237165	1.33298
322315	129248	782084	228571	46.62	0.308073	0.233849	1.3174
323306	129197	783323	228600	46.72	0.30028	0.231324	1.29809
324456	129305	784866	228683	46.82	0.294161	0.228535	1.28716
325307	129260	786075	228787	46.91	0.287495	0.226651	1.26845
325931	129226	787155	228759	47.01	0.282587	0.224053	1.26125
326863	129291	787624	228715	47.1	0.277285	0.222686	1.24519
327465	129314	788449	228580	47.2	0.273548	0.219836	1.24433
327892	129238	789009	228618	47.3	0.269284	0.218898	1.23018
328490	129238	789888	228603	47.39	0.265196	0.216843	1.22299
328970	129207	790444	228647	47.49	0.261369	0.215955	1.21029	14	0.481
329582	129261	791127	228601	47.59	0.258128	0.214111	1.20558
329999	129201	791702	228578	47.68	0.254236	0.212668	1.19546
330534	129259	792542	228612	47.78	0.251595	0.211089	1.19189
330739	129149	792754	228557	47.87	0.248299	0.210202	1.18124
331154	129162	793370	228566	47.97	0.245704	0.208927	1.17603
331590	129151	793978	228652	48.07	0.242536	0.208244	1.16467
331989	129201	794992	228711	48.16	0.240714	0.206475	1.16582
332344	129207	795128	228706	48.26	0.238414	0.206146	1.15653
332737	129245	795679	228680	48.36	0.236407	0.204744	1.15465
333296	129311	796050	228666	48.45	0.233775	0.203829	1.14692
333376	129231	796693	228641	48.55	0.231839	0.202231	1.14641
333637	129222	797016	228635	48.65	0.229923	0.201479	1.14117
333713	129210	797704	228674	48.74	0.229206	0.200282	1.14442
333803	129211	797806	228663	48.84	0.228621	0.199971	1.14327
333885	129240	797766	228532	48.93	0.228573	0.199067	1.14822
333893	129240	797508	228521	49.03	0.228518	0.199545	1.14519
333713	129355	798079	228559	49.13	0.23174	0.19859	1.16692
332999	129288	797554	228577	49.23	0.23538	0.199872	1.17765
332031	129288	797232	228606	49.33	0.241931	0.200796	1.20486
330979	129288	796416	228632	49.42	0.249076	0.202768	1.22838
329565	129355	795440	228641	49.52	0.259869	0.204965	1.26787
327354	129232	793451	228572	49.61	0.272888	0.20879	1.307
325453	129335	791455	228591	49.71	0.287774	0.213312	1.34908
322820	129336	789097	228638	49.81	0.306082	0.218852	1.39858
320166	129357	786205	228650	49.9	0.32502	0.225319	1.44249
317241	129363	783255	228630	50	0.345779	0.231699	1.49236
314399	129321	780347	228680	50.09	0.365303	0.238541	1.53141
311468	129282	776995	228651	50.19	0.385698	0.245802	1.56914
308890	129320	773499	228642	50.29	0.405061	0.253564	1.59747
306391	129326	770667	228649	50.38	0.423455	0.259985	1.62877
304354	129394	767653	228566	50.48	0.439654	0.266165	1.65181
302489	129352	765552	228644	50.58	0.452753	0.271514	1.66751
300887	129325	762942	228593	50.67	0.46424	0.277062	1.67558
299674	129290	761242	228603	50.77	0.472726	0.281015	1.68221
298823	129271	759680	228598	50.86	0.478791	0.284542	1.68267	15	0.481
298550	129314	758866	228608	50.96	0.481582	0.286484	1.68101
298616	129339	758260	228626	51.06	0.481526	0.288005	1.67194
299243	129428	757979	228622	51.15	0.478353	0.288624	1.65736
299747	129333	758326	228621	51.25	0.472914	0.287822	1.64308
300998	129307	759552	228728	51.35	0.463079	0.285825	1.62015
302352	129324	760494	228670	51.44	0.453275	0.283227	1.60039
303893	129240	761921	228698	51.54	0.440381	0.28019	1.57172
305954	129344	763500	228630	51.63	0.426979	0.276077	1.54659
308178	129385	765165	228641	51.73	0.411388	0.272374	1.51038
310055	129323	767280	228651	51.83	0.396648	0.267655	1.48194
312206	129296	769211	228637	51.92	0.380617	0.263184	1.4462
314105	129288	771225	228628	52.02	0.366844	0.258572	1.41874
316186	129290	773208	228643	52.12	0.352019	0.254226	1.38467
317923	129291	775359	228701	52.21	0.339704	0.24984	1.35969
319797	129338	776912	228617	52.31	0.327293	0.245725	1.33195
321171	129338	778566	228648	52.4	0.317645	0.242266	1.31114
322469	129338	780190	228647	52.5	0.308566	0.238638	1.29303
323685	129338	781187	228633	52.6	0.3001	0.236313	1.26992
325090	129338	782605	228617	52.69	0.290351	0.233044	1.24591
325852	129338	783033	228556	52.79	0.285081	0.231633	1.23074
326735	129255	784384	228540	52.89	0.277548	0.228511	1.2146
327602	129324	785134	228545	52.98	0.272789	0.226891	1.20229
328420	129322	786169	228593	53.08	0.267137	0.224969	1.18744
328995	129320	787015	228651	53.17	0.263152	0.22354	1.1772
329756	129325	787773	228591	53.27	0.258048	0.221411	1.16547
330418	129353	788397	228580	53.37	0.254017	0.219954	1.15487
330914	129313	788959	228524	53.46	0.249952	0.218289	1.14505
331234	129289	789309	228515	53.56	0.247368	0.217447	1.1376
331616	129257	789958	228490	53.66	0.244211	0.215833	1.13149
332142	129329	790349	228546	53.75	0.241902	0.215402	1.12302
332463	129289	791410	228604	53.85	0.23902	0.213507	1.1195
332800	129304	791747	228679	53.94	0.237009	0.213338	1.11096
333156	129309	792518	228739	54.04	0.234691	0.212107	1.10647
333281	129298	792352	228623	54.14	0.23366	0.211587	1.10432
333624	129341	792826	228568	54.23	0.232091	0.210132	1.1045	16	0.48
333518	129285	793161	228615	54.33	0.231821	0.209755	1.1052
333564	129316	793405	228611	54.43	0.232064	0.20919	1.10935
333230	129327	793071	228622	54.52	0.234503	0.210004	1.11666
332706	129301	792867	228585	54.62	0.237587	0.210174	1.13043
331959	129308	792367	228648	54.72	0.242767	0.211743	1.14652
331114	129327	792017	228647	54.81	0.248837	0.212503	1.17098
330021	129362	790632	228649	54.91	0.25688	0.215556	1.19171
328627	129357	789667	228684	55	0.266321	0.217948	1.22195
326800	129302	787983	228714	55.1	0.277925	0.221881	1.25259
325093	129292	786659	228692	55.2	0.289523	0.224634	1.28887
323213	129280	784559	228659	55.29	0.302368	0.229033	1.32019
321398	129276	782574	228675	55.39	0.314984	0.233553	1.34866
319558	129321	779934	228597	55.48	0.328685	0.238827	1.37625
317641	129284	777705	228550	55.58	0.341572	0.243442	1.40309
316148	129369	775862	228580	55.68	0.353649	0.247793	1.42719
314483	129369	774267	228618	55.77	0.365533	0.25166	1.45249
313556	129369	772110	228620	55.87	0.372178	0.256516	1.4509
312305	129369	770109	228616	55.97	0.381172	0.260995	1.46046
311664	129369	768990	228639	56.07	0.385799	0.263697	1.46304
311234	129369	768300	228654	56.16	0.388904	0.265372	1.4655
311178	129321	767356	228603	56.26	0.388473	0.267119	1.45431
311583	129387	766834	228638	56.36	0.386704	0.268564	1.43989
312077	129350	766737	228631	56.45	0.382498	0.268733	1.42334
313186	129462	767310	228655	56.55	0.37646	0.267618	1.40671
314393	129467	768111	228631	56.64	0.367885	0.265623	1.38499
315564	129446	769293	228612	56.74	0.359156	0.262808	1.36661
316965	129453	769962	228601	56.84	0.349314	0.261216	1.33726
318638	129542	771299	228586	56.93	0.339013	0.258083	1.31358
319772	129444	772282	228565	57.03	0.329307	0.255713	1.2878
321615	129442	774247	228555	57.12	0.316336	0.251226	1.25917
323039	129393	775595	228574	57.22	0.305554	0.24835	1.23034
324495	129400	777297	228576	57.32	0.295546	0.24455	1.20853
325914	129434	778521	228617	57.41	0.286312	0.242134	1.18245
327323	129454	779992	228596	57.51	0.276969	0.238693	1.16036
328283	129384	781111	228579	57.61	0.269146	0.236072	1.1401	17	0.481
329473	129422	782585	228651	57.7	0.261676	0.233342	1.12142
330367	129408	783300	228647	57.8	0.255331	0.231733	1.10183
331417	129465	784607	228701	57.9	0.249186	0.229246	1.08698
331981	129402	785475	228705	57.99	0.244252	0.227353	1.07433
332710	129417	786562	228736	58.09	0.239589	0.225185	1.06397
333197	129402	786845	228618	58.18	0.236025	0.223662	1.05527
333847	129474	787034	228603	58.28	0.232903	0.223132	1.04379
334311	129500	787523	228617	58.38	0.23022	0.222157	1.03629
334603	129490	787803	228636	58.47	0.228081	0.221692	1.02882
334822	129477	788596	228649	58.57	0.226389	0.220036	1.02887
335042	129514	788997	228650	58.67	0.225548	0.219161	1.02914
334964	129451	789049	228680	58.76	0.224982	0.21928	1.02601
334820	129420	788743	228589	58.86	0.225412	0.219259	1.02806
335125	129557	789184	228622	58.95	0.225745	0.218539	1.03298
334698	129484	789245	228625	59.05	0.227338	0.218427	1.04079
334466	129557	789126	228659	59.14	0.230166	0.218948	1.05123
333589	129557	788454	228660	59.24	0.236078	0.220436	1.07096
332627	129557	787735	228617	59.34	0.242578	0.221695	1.0942
331697	129557	786835	228589	59.44	0.248876	0.223467	1.11371
330482	129557	785847	228554	59.54	0.257134	0.225387	1.14086
329115	129471	784539	228536	59.63	0.264976	0.228136	1.16148
327496	129390	783267	228589	59.73	0.274655	0.23136	1.18713
326289	129486	781954	228582	59.83	0.284633	0.234224	1.21522
324883	129447	780990	228616	59.92	0.29368	0.236621	1.24114
323679	129458	779655	228611	60.02	0.302218	0.239557	1.26157
322347	129387	778472	228649	60.12	0.31026	0.242485	1.2795
321454	129427	777114	228650	60.21	0.317201	0.245521	1.29195
320788	129442	775814	228629	60.31	0.322147	0.248276	1.29754
320319	129471	775166	228656	60.4	0.325924	0.249932	1.30405
319330	129486	774723	228686	60.5	0.33316	0.251148	1.32655
320432	129520	774732	228697	60.6	0.325993	0.25121	1.29769
321162	129541	775054	228664	60.69	0.321243	0.25024	1.28374
321614	129540	775851	228634	60.79	0.318058	0.24823	1.2813
322363	129535	777583	228636	60.88	0.312729	0.244372	1.27972
322998	129471	779438	228636	60.98	0.307192	0.240228	1.27875
324196	129552	781180	228533	61.08	0.300274	0.235569	1.27467	18	0.495
325111	129498	782738	228520	61.17	0.292989	0.232009	1.26283
326264	129511	784594	228622	61.27	0.285244	0.22867	1.2474
327359	129508	786142	228623	61.37	0.277657	0.225255	1.23263
328427	129481	788005	228678	61.46	0.269847	0.221564	1.21792
329567	129542	789031	228666	61.56	0.263112	0.219213	1.20026
330606	129553	790121	228700	61.65	0.256224	0.217069	1.18038
331220	129477	790697	228586	61.75	0.250717	0.214934	1.16648
332072	129478	791718	228599	61.85	0.244963	0.212794	1.15118
332804	129483	792418	228553	61.94	0.240089	0.210914	1.13833
333643	129538	793299	228620	62.04	0.235385	0.20949	1.12361
334037	129490	793854	228668	62.14	0.231892	0.208641	1.11144
334750	129552	794347	228702	62.23	0.228166	0.20782	1.0979
335100	129539	794143	228569	62.33	0.225594	0.207256	1.08848
335424	129554	794735	228612	62.42	0.223675	0.206286	1.0843
335496	129532	794428	228569	62.52	0.222823	0.206634	1.07834
335854	129532	794683	228669	62.62	0.220425	0.206834	1.06571
335514	129532	794758	228680	62.71	0.222703	0.206756	1.07713
335391	129532	794645	228605	62.81	0.223531	0.20643	1.08284
334848	129468	794465	228646	62.91	0.226056	0.207139	1.09133
334555	129544	794100	228674	63.01	0.229347	0.208149	1.10184
333805	129576	793270	228672	63.1	0.234943	0.209944	1.11907
333229	129638	792432	228681	63.2	0.239907	0.211852	1.13243
332023	129539	791392	228683	63.3	0.246356	0.214148	1.1504
331379	129643	790762	228773	63.39	0.25254	0.216216	1.168
330395	129666	789335	228789	63.49	0.259614	0.219477	1.18288
329221	129558	788257	228820	63.58	0.265761	0.222082	1.19668
328348	129545	786992	228771	63.68	0.271503	0.224499	1.20937
327849	129552	786252	228820	63.78	0.275057	0.226509	1.21433
327328	129592	785273	228824	63.87	0.279329	0.228704	1.22136
326697	129480	784234	228819	63.97	0.28172	0.230962	1.21977
326619	129503	783098	228712	64.06	0.282651	0.232674	1.2148
326671	129460	782504	228721	64.16	0.281556	0.234054	1.20295
327307	129547	782575	228730	64.26	0.278695	0.233968	1.19116
327721	129501	782773	228743	64.35	0.275036	0.233623	1.17727
328533	129522	783030	228741	64.45	0.26983	0.233039	1.15788	19	0.481
329448	129559	783788	228810	64.55	0.264224	0.231888	1.13945
330466	129557	784651	228803	64.64	0.25724	0.229919	1.11883
331589	129594	785352	228728	64.74	0.250246	0.227796	1.09855
332477	129566	786456	228751	64.84	0.243754	0.22553	1.0808
333434	129586	787269	228722	64.93	0.237638	0.223517	1.06317
334283	129571	788417	228770	65.03	0.231654	0.221355	1.04653
334960	129519	789322	228801	65.12	0.226183	0.219597	1.02999
335874	129577	789979	228736	65.22	0.221059	0.217654	1.01564
336420	129567	790207	228677	65.32	0.217237	0.216709	1.00244
336961	129585	791138	228726	65.41	0.213933	0.215034	0.994882
337278	129582	791770	228737	65.51	0.21176	0.213727	0.990795
337532	129591	792597	228729	65.61	0.210226	0.211857	0.992305
337787	129600	793121	228724	65.7	0.208689	0.210671	0.990591
337914	129679	793175	228727	65.8	0.209203	0.210575	0.993485
337626	129619	793090	228765	65.89	0.210082	0.211051	0.995412
337648	129776	792766	228766	65.99	0.212665	0.211769	1.00423
337148	129728	792447	228745	66.09	0.215172	0.212308	1.01349
336252	129728	792044	228718	66.18	0.221157	0.212986	1.03836
335639	129728	791123	228669	66.28	0.225265	0.214635	1.04953
334889	129728	790635	228765	66.38	0.230302	0.216432	1.06409
334075	129608	789709	228727	66.47	0.23369	0.218186	1.07106
333307	129590	788940	228651	66.57	0.238552	0.219297	1.0878
332671	129528	788160	228662	66.66	0.241773	0.221101	1.0935
332312	129584	787500	228713	66.76	0.245185	0.222938	1.09979
332058	129587	786669	228725	66.86	0.246948	0.224867	1.09819
331938	129574	786103	228730	66.95	0.247536	0.226152	1.09455
332150	129606	785515	228680	67.05	0.246646	0.227078	1.08617
332489	129610	785612	228634	67.15	0.244422	0.226514	1.07906
332274	129648	785485	228734	67.24	0.24655	0.227553	1.08349
333494	129642	786380	228779	67.34	0.238199	0.225916	1.05437
334146	129619	786939	228835	67.43	0.233404	0.225105	1.03687
334953	129611	787494	228771	67.53	0.227828	0.223392	1.01986
335757	129594	788141	228711	67.63	0.22214	0.221512	1.00283
336658	129664	788895	228720	67.72	0.217328	0.219922	0.988203
337070	129592	789598	228747	67.82	0.213319	0.218577	0.975941	20	0.481
337430	129538	790250	228751	67.91	0.209975	0.217177	0.966839
338006	129595	790700	228751	68.01	0.207134	0.216186	0.958129
338197	129560	791479	228774	68.11	0.205251	0.214645	0.956236
338231	129533	791456	228722	68.2	0.204552	0.2143	0.954509
338156	129528	791501	228754	68.3	0.204978	0.214445	0.955854
338082	129613	791649	228766	68.4	0.206949	0.214215	0.96608
337644	129569	791608	228719	68.49	0.20909	0.21395	0.977281
337457	129622	791393	228744	68.59	0.211264	0.214609	0.984414
336877	129586	790767	228695	68.68	0.214507	0.215609	0.994889
336287	129545	790029	228702	68.78	0.217736	0.217286	1.00207
335985	129595	789489	228669	68.88	0.220638	0.218222	1.01107
335741	129636	788794	228664	68.97	0.222976	0.219716	1.01484
335504	129645	788658	228670	69.07	0.224728	0.220064	1.02119
335108	129538	788362	228695	69.17	0.225523	0.220903	1.02092
335314	129595	788354	228703	69.26	0.225129	0.22098	1.01877
335529	129586	788558	228726	69.36	0.223539	0.220707	1.01283
336272	129718	789041	228728	69.46	0.220856	0.219661	1.00544
336750	129715	789192	228681	69.56	0.217594	0.218968	0.993728
337157	129715	789679	228727	69.65	0.214875	0.218245	0.984561
337717	129715	790243	228792	69.75	0.211144	0.217497	0.970793
338174	129693	791079	228843	69.84	0.207723	0.216048	0.961465
338553	129677	791681	228756	69.94	0.204923	0.21407	0.95727
338961	129700	792606	228782	70.03	0.202601	0.212234	0.954615
338856	129601	792997	228754	70.13	0.201587	0.211167	0.954631
338870	129587	793523	228764	70.23	0.201254	0.210094	0.957921
338864	129645	793884	228749	70.33	0.20229	0.209192	0.967007
338607	129615	794038	228695	70.42	0.203479	0.208445	0.976176
338488	129652	794765	228882	70.52	0.204922	0.208274	0.983906
337883	129519	794820	228939	70.61	0.206631	0.208583	0.99064
337806	129581	794688	228944	70.71	0.208218	0.208908	0.996698
337668	129598	794505	228888	70.81	0.209435	0.208885	1.00263
337692	129628	794765	228922	70.9	0.209796	0.208574	1.00586
337381	129644	794756	228856	71	0.212156	0.208096	1.01951
337979	129636	794951	228837	71.09	0.20802	0.207523	1.00239
338502	129712	795391	228831	71.19	0.205858	0.20652	0.996793	21	0.481
338821	129688	796077	228824	71.29	0.203326	0.204965	0.992003
339389	129742	796874	228825	71.38	0.200489	0.203232	0.986504
339685	129696	797907	228892	71.48	0.197741	0.201497	0.981359
339892	129646	798347	228822	71.58	0.195496	0.200007	0.977445
340165	129650	799027	228892	71.67	0.193763	0.199053	0.973422
340216	129604	799228	228799	71.77	0.192621	0.197915	0.973252
340599	129706	799306	228624	71.87	0.191861	0.196415	0.976813
340573	129683	800086	228693	71.96	0.191641	0.195245	0.981543
340325	129588	800556	228709	72.06	0.191621	0.194347	0.985973
340396	129629	800938	228722	72.15	0.191878	0.193616	0.991027
340444	129650	801872	228757	72.25	0.191911	0.191855	1.00029
340395	129603	802255	228736	72.35	0.191417	0.19087	1.00287
340616	129633	802276	228729	72.44	0.190478	0.19077	0.998466
340985	129698	802705	228705	72.54	0.189172	0.189657	0.997446
341424	129766	803357	228771	72.63	0.187452	0.188748	0.993131
341475	129766	803811	228740	72.73	0.187117	0.187536	0.997765
341849	129766	804712	228676	72.83	0.184654	0.1851	0.997587
341951	129766	805461	228674	72.93	0.183984	0.183472	1.00279
342349	129766	806320	228683	73.03	0.181363	0.181686	0.998226
342497	129766	807046	228719	73.12	0.180394	0.180395	0.999992
342739	129738	807674	228701	73.22	0.178329	0.178911	0.996749
342728	129721	808316	228721	73.32	0.1781	0.177681	1.00235
342771	129711	808723	228715	73.41	0.177639	0.176763	1.00496
342641	129638	809052	228699	73.51	0.177234	0.175929	1.00742
342755	129651	809792	228755	73.6	0.176709	0.174772	1.01108
342944	129698	810265	228774	73.7	0.176282	0.173898	1.01371
343004	129678	811124	228800	73.8	0.175538	0.172256	1.01905
343174	129687	811230	228686	73.89	0.174576	0.17116	1.01996
343239	129696	811883	228680	73.99	0.174322	0.169718	1.02713
343415	129709	812646	228722	74.08	0.173381	0.168408	1.02953
343501	129703	813357	228721	74.18	0.172713	0.166883	1.03494
343526	129703	814008	228744	74.28	0.172551	0.165668	1.04154
343599	129683	814828	228777	74.37	0.17173	0.164166	1.04607
343792	129721	815361	228827	74.47	0.17113	0.163407	1.04726
343919	129741	815340	228694	74.57	0.170638	0.162447	1.05043	22	0.481
343961	129737	815873	228716	74.66	0.170294	0.161474	1.05462
343922	129707	816504	228699	74.76	0.170038	0.160006	1.0627
343481	129528	816996	228683	74.85	0.169808	0.15884	1.06905
343739	129615	818067	228701	74.95	0.169629	0.156698	1.08252
343765	129632	818977	228721	75.05	0.169751	0.154918	1.09575
343641	129557	819879	228778	75.14	0.169272	0.15344	1.10318
343896	129633	819732	228707	75.24	0.168921	0.153211	1.10254
343859	129605	819783	228737	75.34	0.168668	0.153333	1.10001
343827	129603	819831	228787	75.43	0.168845	0.153609	1.09919
343861	129644	819893	228745	75.53	0.169335	0.153159	1.10562
343691	129608	820455	228782	75.63	0.169829	0.152249	1.11547
343923	129685	821051	228759	75.72	0.169644	0.150813	1.12486
343918	129655	821539	228787	75.82	0.169154	0.149995	1.12773
343902	129630	822070	228784	75.91	0.168829	0.148854	1.13419
344092	129690	822167	228724	76.01	0.168616	0.148185	1.13788
344167	129690	822615	228733	76.11	0.168126	0.147314	1.14128
343801	129593	822990	228701	76.2	0.168839	0.146276	1.15425
343910	129593	823342	228717	76.3	0.168131	0.145654	1.15432
343834	129593	824271	228903	76.4	0.168624	0.145106	1.16207
344078	129593	824491	228918	76.49	0.167027	0.144755	1.15386
344304	129772	824964	228929	76.59	0.168663	0.143843	1.17255
344177	129721	825083	228869	76.68	0.168612	0.143138	1.17797
344249	129741	825430	228934	76.78	0.168479	0.142901	1.17899
344153	129703	825766	228936	76.88	0.168451	0.142207	1.18455
344074	129700	826022	228946	76.97	0.168922	0.141747	1.19172
344206	129756	825750	228815	77.07	0.169018	0.141325	1.19595
343956	129667	826139	228880	77.17	0.169111	0.140999	1.19938
344077	129712	826007	228804	77.26	0.169112	0.140703	1.20191
344204	129764	826020	228795	77.36	0.16918	0.140608	1.2032
344345	129803	826587	228906	77.46	0.16894	0.140253	1.20453
344218	129753	826320	228810	77.55	0.168901	0.140087	1.20568
344140	129716	826881	228861	77.65	0.168756	0.139295	1.2115
344258	129756	826838	228878	77.74	0.168678	0.139516	1.20902
344122	129679	827091	228894	77.84	0.168242	0.139105	1.20946
344121	129662	827014	228839	77.93	0.167941	0.138851	1.20951	23	0.481
344080	129629	826890	228799	78.03	0.16764	0.138807	1.20772
344031	129596	826743	228779	78.13	0.167382	0.138962	1.20452
344188	129629	826668	228766	78.22	0.166938	0.139024	1.20079
344092	129574	826655	228770	78.32	0.166605	0.139084	1.19787
344318	129660	826869	228828	78.42	0.166629	0.139068	1.19818
344288	129640	826732	228762	78.51	0.166479	0.13886	1.1989
344300	129635	826737	228682	78.61	0.166312	0.138239	1.20307
344652	129744	826703	228640	78.71	0.165898	0.137993	1.20223
344456	129664	826843	228663	78.8	0.16579	0.137871	1.2025
344910	129796	827433	228776	78.9	0.165126	0.137492	1.20098
344666	129692	827501	228702	78.99	0.164904	0.136788	1.20555
344865	129776	828017	228701	79.09	0.165066	0.135697	1.21643
344880	129798	828810	228735	79.19	0.165357	0.134293	1.23131
344748	129771	829617	228743	79.28	0.165746	0.132665	1.24936
344587	129728	830244	228778	79.38	0.166044	0.131614	1.2616
344548	129728	830981	228823	79.48	0.166297	0.130415	1.27514
344775	129728	831390	228819	79.58	0.164816	0.129534	1.27238
344694	129728	831079	228670	79.67	0.165341	0.129049	1.28123
344378	129728	831190	228653	79.77	0.16741	0.12869	1.30087
344428	129728	831379	228698	79.86	0.167078	0.128637	1.29883
344332	129705	831466	228714	79.96	0.16731	0.128578	1.30123
344477	129756	831184	228705	80.06	0.167259	0.129095	1.29562
344422	129740	830843	228672	80.15	0.167332	0.12956	1.29155
344322	129720	830690	228700	80.25	0.167648	0.130095	1.28866
344257	129707	830522	228696	80.34	0.167837	0.130413	1.28696
343903	129582	830353	228695	80.44	0.167991	0.130758	1.28475
344199	129699	830429	228744	80.54	0.168084	0.130972	1.28335
344067	129647	830310	228749	80.63	0.168044	0.131261	1.28023
344147	129681	829839	228638	80.73	0.168108	0.131397	1.27939
344209	129695	829880	228681	80.83	0.167953	0.131638	1.27587
344166	129680	829555	228602	80.92	0.167969	0.131722	1.27518
344333	129755	829459	228622	81.02	0.168184	0.132078	1.27336
344395	129789	829336	228610	81.11	0.168357	0.132246	1.27306
344300	129760	829504	228676	81.21	0.168484	0.132392	1.27262
344289	129768	829544	228685	81.31	0.168678	0.132376	1.27424
344260	129755	829655	228689	81.4	0.168654	0.132177	1.27597	24	0.494
344132	129715	829688	228667	81.5	0.168801	0.131935	1.27942
344244	129753	830030	228737	81.6	0.168727	0.131757	1.28059
344253	129755	830209	228760	81.69	0.168688	0.131557	1.28225
344169	129720	830327	228780	81.79	0.16865	0.131457	1.28293
343996	129660	830313	228751	81.89	0.16873	0.13127	1.28536
344236	129751	830142	228699	81.98	0.168741	0.13123	1.28585
344237	129754	830314	228722	82.08	0.168789	0.131049	1.28798
344023	129672	830563	228766	82.17	0.168759	0.130858	1.28964	25	0.125
343998	129654	830469	228730	82.27	0.168624	0.130786	1.28932
343890	129612	830507	228729	82.37	0.168595	0.130694	1.28999
344042	129662	830085	228608	82.46	0.168459	0.130661	1.28928
344146	129704	830110	228617	82.56	0.168504	0.130678	1.28946
344031	129657	830445	228671	82.66	0.168454	0.130382	1.292
344257	129743	830590	228697	82.75	0.168465	0.130277	1.29313
344042	129654	830961	228761	82.85	0.168334	0.129992	1.29496
343993	129642	831038	228776	82.95	0.168438	0.129942	1.29625
344111	129642	831055	228762	83.05	0.167667	0.129803	1.2917
344261	129642	831204	228790	83.14	0.166688	0.129698	1.2852
344462	129642	831151	228757	83.24	0.165377	0.129561	1.27644
344197	129642	831314	228771	83.33	0.167103	0.129329	1.29208
344080	129669	831298	228747	83.43	0.168336	0.129176	1.30316
343946	129631	831267	228719	83.53	0.168561	0.129031	1.30636
343956	129640	831566	228802	83.62	0.16864	0.129035	1.30693
343745	129564	831538	228777	83.72	0.16871	0.128902	1.30882
343956	129640	831566	228802	85.82	0.16864	0.129035	1.30693	A	0.299

## Sheet: stalled_RNCs + SKI2N38
FlowCell Text Data File: 20240527_gate_sample3.csv
Software Version: 2.00Q
Triax Firmware Version: 0.42
Fractionator Firmware Version 4.210
Date: 2024-05-27
Time: 23:12:59
User: Chris
Experiment name:
*** CENTRIFUGE SETTINGS ***
Rotor Manufacturer: Beckman
Rotor Model: SW40Ti
Speed: rpm
Gradient: succrose 10.0% to 50.0% v/v
Time:
w2t: x 10^0
Number of Tubes: 2
Sample Volume: 0.1 ml
Temperature: 4.0 deg C
*** FRACTIONATION SETTINGS ***
Volume displaced/mm: 0.143 ml/mm
Tubing length: 290 mm
Total Dead Volume (= last fraction): 0.299 ml
Scan Speed: 0.20 mm/sec
Total Distance: 84.8 mm
Upper Limit to Slow-down Distance: 37.50 mm
Start mode: Meniscus sensing
Fail-safe Distance (M): 8 mm
Number of fractions: 25
Distance/fraction: 3.39 mm
Start Distance: 0.00 mm
Volume/fraction: 0.483 ml
Data Samples/mm: 10.00
*** SCANNING SETTINGS ***
Scanning mode: DUAL UV OD
Channel A (LED1) Wavelength: 260 nm
Channel B (LED2) Wavelength: 280 nm
Sensitivity: 0
Integration time: 500 ms
Averaging: 1 samples
LED1 (260 nm) On Time: 30 ms
LED2 (280 nm) On Time: 30 ms
Sample A Zero: 371465
Source A Zero: 129899.8
Sample B Zero: 896289.8
Source B Zero: 228955.8
Data Columns:
SampleA	SourceA	SampleB	SourceB	Position	AbsA	AbsB	ratioA/B	Fraction Number	Fraction Volume (ml)
236964	129105	577746	228347	-0.36	0.997857	0.758195	1.3161
235323	129105	575481	228404	-0.26	1.0135	0.765451	1.32405
218019	129025	542747	228386	-0.17	1.18399	0.867049	1.36555
97397.4	129025	201759	228368	-0.07	2.99736	2.58591	1.15911
218019	129025	542747	228386	0	1.18399	0.867049	1.36555
97397.4	129025	201759	228368	0.1	2.99736	2.58591	1.15911
226377	129087	521566	228346	0.18	1.10041	0.935894	1.17578
246290	129063	572902	228283	0.27	0.910266	0.772333	1.17859
256011	129109	594726	228237	0.37	0.823949	0.707042	1.16535
266403	129053	614986	228286	0.47	0.733429	0.649217	1.12971
266523	129046	615217	228315	0.56	0.732281	0.648788	1.12869
268121	129026	618662	228376	0.66	0.718483	0.639552	1.12342
272657	129127	625877	228339	0.76	0.682506	0.61913	1.10236
274934	129073	629285	228277	0.85	0.662836	0.609224	1.088
276507	129101	631762	228341	0.95	0.650488	0.602891	1.07895
279936	129162	637114	228266	1.05	0.623816	0.587667	1.06151
279985	129175	636634	228295	1.14	0.62365	0.58919	1.05849
282128	129135	640472	228269	1.24	0.605802	0.578551	1.0471
283561	129134	642745	228245	1.33	0.594381	0.572223	1.03872
284438	129087	644328	228322	1.43	0.58661	0.568535	1.03179
284660	129065	644846	228306	1.53	0.584463	0.56701	1.03078
285192	129075	645525	228331	1.62	0.580428	0.565378	1.02662
285516	129046	646129	228353	1.72	0.577382	0.563921	1.02387
284456	129049	644330	228370	1.82	0.585798	0.56889	1.02972
284822	129074	644966	228418	1.91	0.583347	0.567546	1.02784
286859	129036	648638	228448	2.01	0.566646	0.557906	1.01567
287912	129015	649545	228392	2.1	0.558041	0.555055	1.00538
288029	129104	649332	228441	2.2	0.558676	0.555998	1.00482
288630	129111	650043	228426	2.29	0.554097	0.553982	1.00021
288384	129083	649433	228360	2.39	0.555537	0.555112	1.00076
288734	129127	649645	228323	2.49	0.553562	0.554264	0.998735
288635	129119	649412	228334	2.58	0.554203	0.554972	0.998615
288975	129176	649725	228360	2.68	0.552533	0.55433	0.996759
288940	129154	649634	228352	2.78	0.552438	0.55451	0.996264
289253	129238	649786	228367	2.87	0.551465	0.554218	0.995033
289494	129274	649937	228370	2.97	0.550216	0.553842	0.993453
289016	129135	649688	228361	3.07	0.551501	0.554436	0.994707
289191	129188	649756	228371	3.16	0.551077	0.554327	0.994136
289243	129195	649764	228359	3.26	0.55079	0.554219	0.993814
289225	129197	649623	228348	3.35	0.550963	0.554512	0.993599	1	0.456
288902	129135	649409	228413	3.45	0.552387	0.555579	0.994254
288097	129131	648088	228374	3.55	0.558609	0.558818	0.999627
288291	129212	648655	228424	3.64	0.558493	0.557679	1.00146
289417	129227	650031	228389	3.74	0.549996	0.553734	0.993249
288402	129171	648406	228396	3.84	0.556922	0.558137	0.997822
272160	129228	612272	228437	3.93	0.688366	0.658051	1.04607
202265	129190	367206	228465	4.03	1.35566	1.54638	0.876667
305430	129199	744269	228457	4.12	0.428318	0.319071	1.34239
304178	129143	748730	228492	4.22	0.436575	0.308956	1.41307
303777	129093	749301	228465	4.32	0.438671	0.30743	1.4269
303072	129111	747754	228369	4.41	0.444226	0.310286	1.43167
302484	129096	738759	228374	4.51	0.448342	0.331351	1.35307
302525	129095	742152	228423	4.61	0.448006	0.323762	1.38375
301844	129147	739955	228450	4.7	0.453992	0.329121	1.37941
301257	129151	738717	228456	4.8	0.458445	0.332073	1.38055
300928	129058	737527	228425	4.89	0.459278	0.334641	1.37245
300644	129121	735992	228408	4.99	0.462495	0.338127	1.36781
300410	129121	735398	228426	5.09	0.464247	0.33967	1.36676
300163	129121	734989	228403	5.19	0.466099	0.340462	1.36902
299618	129121	734466	228464	5.28	0.470182	0.342165	1.37414
299604	129143	733975	228420	5.38	0.470669	0.342988	1.37226
299577	129225	732960	228388	5.47	0.472308	0.345149	1.36842
299317	129171	731490	228303	5.57	0.47332	0.347986	1.36017
299088	129138	730907	228414	5.67	0.474473	0.350219	1.35479
299073	129201	729898	228446	5.77	0.475686	0.352856	1.3481
299038	129218	729133	228460	5.86	0.476237	0.354793	1.3423
298942	129216	727980	228442	5.96	0.476932	0.357398	1.33446
298977	129234	726857	228428	6.05	0.476979	0.359978	1.32502
298874	129136	726651	228325	6.15	0.476047	0.359689	1.3235
299131	129110	725791	228344	6.24	0.473664	0.361886	1.30888
299627	129151	725686	228357	6.34	0.470656	0.362238	1.2993
300083	129136	725610	228387	6.44	0.466966	0.362647	1.28766
300851	129177	724736	228263	6.53	0.461924	0.363799	1.26972
301347	129074	719063	228299	6.63	0.456432	0.377723	1.20838
302246	129103	725359	228322	6.73	0.450233	0.362751	1.24116
302926	129003	725060	228344	6.82	0.443435	0.363637	1.21944	2	0.495
303695	129057	726811	228283	6.92	0.43866	0.358979	1.22196
304576	129043	728119	228378	7.01	0.431902	0.356584	1.21122
305668	129163	729041	228352	7.11	0.425945	0.35419	1.20259
306795	129152	729839	228370	7.21	0.41747	0.35242	1.18458
307549	129124	730715	228433	7.31	0.411442	0.350821	1.1728
308284	129051	732487	228386	7.4	0.404805	0.346253	1.1691
309239	129106	734580	228345	7.5	0.398791	0.340985	1.16953
310030	129004	735588	228320	7.59	0.391281	0.338414	1.15622
311212	129060	737104	228338	7.69	0.383681	0.334971	1.14542
312504	129104	739196	228386	7.79	0.375129	0.330414	1.13533
313556	129164	741028	228365	7.88	0.36861	0.325952	1.13087
314324	129110	742912	228310	7.98	0.362167	0.321128	1.1278
315498	129166	745001	228295	8.07	0.354748	0.316137	1.12214
316609	129136	746684	228350	8.17	0.346316	0.312635	1.10773
317684	129108	748979	228302	8.27	0.338197	0.30694	1.10184
318820	129108	751114	228334	8.36	0.330166	0.302239	1.0924
319766	129108	753230	228281	8.46	0.323498	0.296949	1.0894
320938	129108	755338	228332	8.56	0.315269	0.292479	1.07792
321887	129108	757236	228271	8.65	0.308623	0.287651	1.0729
322727	129108	759513	228306	8.75	0.302756	0.282707	1.07092
323596	129126	762101	228288	8.85	0.297025	0.276664	1.0736
324421	129071	764562	228266	8.94	0.29034	0.270894	1.07179
325995	129224	766880	228327	9.04	0.282106	0.2661	1.06015
327032	129154	768715	228359	9.14	0.27374	0.262189	1.04405
328134	129193	771006	228430	9.23	0.266851	0.257563	1.03606
328826	129150	773047	228394	9.33	0.261366	0.252692	1.03433
330027	129212	774639	228289	9.43	0.25423	0.248321	1.0238
331055	129212	776567	228289	9.52	0.247243	0.244007	1.01326
331958	129238	778213	228296	9.62	0.241556	0.24038	1.00489
332598	129247	780244	228308	9.72	0.237385	0.235939	1.00613
333389	129233	782004	228250	9.81	0.23179	0.231587	1.00087
334168	129216	784344	228269	9.91	0.226246	0.226542	0.998697
335131	129195	786112	228382	10	0.219398	0.223487	0.981702
336168	129174	787933	228495	10.1	0.212082	0.220333	0.962554
337005	129213	790028	228577	10.19	0.207172	0.216337	0.957634	3	0.481
337765	129202	791280	228566	10.29	0.201907	0.213504	0.945682
338677	129224	792862	228484	10.39	0.196224	0.209412	0.937022
339458	129138	794012	228516	10.48	0.189542	0.207138	0.915052
340267	129142	794833	228448	10.58	0.184252	0.204828	0.899545
341127	129191	795893	228449	10.68	0.179429	0.202519	0.885987
341693	129185	797685	228611	10.77	0.175592	0.199843	0.878647
341844	129170	798408	228534	10.87	0.174343	0.197683	0.881932
343199	129267	799600	228524	10.96	0.167123	0.195018	0.85696
343766	129223	800216	228504	11.06	0.162632	0.193529	0.840349
344342	129271	801535	228566	11.16	0.159708	0.191142	0.835548
344699	129302	802307	228533	11.26	0.157917	0.189217	0.834582
345183	129282	803503	228559	11.35	0.154416	0.186825	0.826528
345527	129233	804000	228549	11.45	0.151311	0.185674	0.814929
345990	129279	804610	228479	11.54	0.149098	0.183827	0.811079
346515	129333	805282	228442	11.64	0.146631	0.182091	0.805263
346367	129333	806479	228455	11.74	0.147595	0.179613	0.821742
346885	129333	807497	228484	11.83	0.144228	0.177642	0.811903
347070	129333	808319	228479	11.93	0.143028	0.175837	0.813409
347794	129333	808704	228503	12.02	0.138339	0.17519	0.78965
347955	129333	809738	228500	12.12	0.137301	0.172948	0.793882
348180	129165	810462	228551	12.22	0.132916	0.171786	0.773733
348679	129257	811314	228563	12.31	0.131292	0.170047	0.772091
348840	129226	811705	228575	12.41	0.129723	0.169304	0.766214
349079	129264	812173	228507	12.51	0.128842	0.167784	0.767906
349099	129189	812758	228523	12.6	0.127401	0.16666	0.764436
349739	129354	813056	228469	12.7	0.126153	0.165612	0.761736
349871	129309	813818	228511	12.79	0.124519	0.1643	0.757873
350169	129354	814440	228542	12.89	0.123392	0.163205	0.756053
350379	129364	814189	228525	12.99	0.122218	0.163618	0.746968
350379	129346	814920	228541	13.08	0.121901	0.162181	0.751634
350294	129260	815130	228550	13.18	0.120944	0.1618	0.747492
350331	129257	815457	228490	13.28	0.120658	0.160646	0.751081
350432	129196	815509	228491	13.37	0.118938	0.160543	0.740846
350602	129264	816052	228560	13.47	0.119042	0.159912	0.744422
350539	129204	815922	228471	13.57	0.118392	0.159514	0.742209	4	0.48
350572	129180	816562	228530	13.66	0.117765	0.158596	0.742548
351018	129282	816830	228546	13.76	0.116678	0.158147	0.737784
350663	129138	817075	228524	13.85	0.116446	0.157462	0.739519
350939	129172	816881	228493	13.95	0.11527	0.157638	0.731229
351093	129232	817434	228509	14.05	0.115344	0.156583	0.736633
351280	129261	817604	228515	14.14	0.11463	0.15627	0.733537
351390	129290	817815	228515	14.24	0.114445	0.155823	0.734454
351416	129249	817702	228511	14.33	0.113567	0.156032	0.727842
351460	129266	817789	228485	14.43	0.113581	0.155647	0.729732
351595	129306	817901	228510	14.53	0.113412	0.155602	0.728859
351541	129318	818270	228498	14.62	0.113963	0.154727	0.736539
351491	129204	818427	228538	14.72	0.112289	0.154698	0.725859
351459	129185	818378	228493	14.82	0.112167	0.154456	0.726208
351792	129264	818351	228556	14.91	0.111421	0.154997	0.718861
351517	129175	818916	228527	15.01	0.111621	0.153578	0.726806
351618	129175	818815	228513	15.11	0.110976	0.153681	0.722121
351610	129175	819003	228519	15.2	0.111028	0.153326	0.724127
351829	129175	818938	228572	15.3	0.109624	0.153874	0.712428
351599	129234	819171	228599	15.4	0.112134	0.153579	0.730141
351519	129234	819129	228612	15.49	0.112648	0.153769	0.732577
351544	129215	819464	228651	15.59	0.112149	0.153358	0.731286
351535	129175	819542	228669	15.69	0.111516	0.15333	0.72729
351258	129099	819490	228638	15.78	0.111961	0.153198	0.730824
351290	129124	819170	228600	15.88	0.112196	0.153593	0.730478
351241	129135	818857	228442	15.97	0.11269	0.153052	0.736287
351301	129142	818640	228403	16.07	0.112426	0.15322	0.733758
351312	129153	818939	228452	16.17	0.112565	0.152957	0.735924
351402	129195	818787	228442	16.26	0.112717	0.153203	0.735739
351288	129198	818907	228471	16.36	0.113493	0.153172	0.74095
351266	129192	818981	228455	16.46	0.113523	0.152887	0.742529
351223	129223	818942	228454	16.55	0.114351	0.152968	0.74755
351189	129191	818716	228391	16.65	0.114	0.152964	0.745277
351191	129204	818667	228427	16.74	0.114229	0.153343	0.744925
351072	129191	818593	228404	16.84	0.114754	0.153327	0.74843
351219	129257	818679	228407	16.94	0.114968	0.153162	0.75063	5	0.481
351057	129220	818465	228363	17.03	0.115358	0.153284	0.752578
350998	129206	818199	228275	17.13	0.115498	0.153178	0.754009
350828	129163	818191	228386	17.22	0.115825	0.154038	0.751922
350570	129095	818316	228334	17.32	0.116296	0.153377	0.75824
350684	129139	817975	228300	17.42	0.11633	0.153845	0.756152
350481	129075	818101	228270	17.52	0.116529	0.153351	0.759883
350684	129152	818080	228262	17.61	0.116559	0.15333	0.760188
350826	129201	818301	228328	17.7	0.116497	0.153366	0.759603
350757	129181	818159	228338	17.8	0.116597	0.153745	0.758378
350570	129134	818226	228317	17.9	0.116978	0.153445	0.762345
350856	129235	818260	228341	18	0.116915	0.15355	0.76141
350676	129180	818396	228393	18.09	0.117101	0.153659	0.762084
350516	129136	817994	228295	18.19	0.117357	0.153765	0.763219
350624	129191	818092	228320	18.28	0.117626	0.153747	0.765063
350680	129200	818200	228313	18.38	0.117425	0.153469	0.765142
350559	129200	817929	228310	18.48	0.118207	0.154017	0.767492
350722	129197	818662	228435	18.57	0.117095	0.153418	0.763242
350811	129236	818283	228357	18.67	0.117218	0.153624	0.763021
350622	129236	818259	228387	18.77	0.118435	0.153907	0.769522
350394	129236	818532	228411	18.86	0.119898	0.153504	0.781069
350279	129098	818679	228438	18.96	0.118219	0.153398	0.770665
350315	129117	818649	228433	19.06	0.118332	0.15343	0.771245
350484	129222	818476	228389	19.15	0.119068	0.153461	0.775883
350519	129258	818288	228366	19.25	0.119463	0.153683	0.77733
350253	129235	818340	228413	19.35	0.120775	0.15393	0.784606
350307	129243	818376	228401	19.44	0.120577	0.153761	0.784183
350237	129278	818482	228468	19.54	0.121635	0.154044	0.78961
349988	129275	818123	228468	19.64	0.123182	0.154808	0.79571
349792	129250	818133	228424	19.73	0.124004	0.15445	0.802874
349378	129164	818161	228481	19.83	0.125158	0.154826	0.80838
349127	129176	817763	228410	19.92	0.127001	0.155129	0.818676
348762	129122	817408	228394	20.02	0.128404	0.155767	0.824334
348415	129147	817127	228382	20.12	0.131091	0.156275	0.838848
348224	129206	816807	228403	20.21	0.133353	0.157109	0.848792
347972	129259	816112	228370	20.31	0.135905	0.158341	0.858308	6	0.481
347675	129272	815800	228304	20.41	0.138042	0.158501	0.870919
347050	129203	815464	228299	20.5	0.140889	0.159182	0.885079
346728	129246	815148	228343	20.6	0.143741	0.160188	0.897323
346448	129322	814852	228416	20.69	0.14687	0.161371	0.910139
345759	129262	814424	228379	20.79	0.15031	0.162003	0.927821
345065	129215	813850	228383	20.88	0.154011	0.163258	0.943365
344564	129241	813596	228475	20.98	0.157735	0.164502	0.958867
344130	129298	812617	228384	21.08	0.161574	0.165897	0.973943
343393	129288	811684	228328	21.18	0.166222	0.167467	0.992561
342874	129346	810575	228191	21.27	0.170626	0.168806	1.01079
341917	129261	809651	228176	21.37	0.175442	0.170673	1.02794
340936	129177	809413	228265	21.46	0.180443	0.171855	1.04997
340153	129196	808976	228432	21.56	0.18594	0.174069	1.0682
339227	129172	807867	228353	21.66	0.191665	0.175849	1.08994
338286	129151	806585	228283	21.75	0.197558	0.178072	1.10943
337534	129151	805800	228302	21.85	0.202563	0.179908	1.12593
336576	129151	804824	228334	21.95	0.208957	0.182259	1.14648
335760	129151	804000	228369	22.04	0.214419	0.184306	1.16339
334781	129151	803077	228407	22.14	0.220991	0.186592	1.18435
334241	129151	801841	228308	22.23	0.224628	0.18851	1.19159
333747	129222	801017	228332	22.33	0.229174	0.190479	1.20314
332980	129162	800166	228301	22.43	0.233311	0.192092	1.21458
332509	129198	799192	228293	22.52	0.237123	0.194144	1.22138
331968	129201	798543	228316	22.62	0.240838	0.19573	1.23046
331468	129187	797889	228314	22.72	0.243989	0.197143	1.23763
331042	129176	797569	228384	22.81	0.246693	0.198371	1.24359
330668	129159	796784	228372	22.91	0.248946	0.199987	1.24481
330409	129178	796467	228431	23	0.251038	0.201129	1.24815
330284	129214	795940	228430	23.1	0.252527	0.202269	1.24847
330015	129164	795299	228368	23.2	0.253487	0.203196	1.2475
330007	129204	795075	228368	23.29	0.254226	0.203687	1.24812
329826	129150	794543	228280	23.39	0.254519	0.20418	1.24654
329704	129118	794078	228240	23.48	0.254804	0.204897	1.24357
329597	129138	793961	228238	23.58	0.255885	0.205135	1.2474
329796	129106	794019	228265	23.68	0.253957	0.205217	1.23751
330064	129152	794137	228232	23.78	0.25294	0.204704	1.23564	7	0.494
330281	129157	794275	228303	23.87	0.251535	0.204947	1.22732
330308	129102	794409	228286	23.97	0.250406	0.20452	1.22436
330685	129121	794402	228268	24.06	0.248169	0.204397	1.21415
331124	129186	794485	228240	24.16	0.246322	0.204004	1.20744
331500	129179	793041	228306	24.25	0.243639	0.207671	1.1732
331701	129122	795764	228363	24.35	0.241278	0.202143	1.1936
332100	129136	795772	228341	24.45	0.238809	0.201959	1.18246
332690	129189	796011	228275	24.54	0.235754	0.200938	1.17327
333148	129221	796360	228303	24.64	0.233217	0.200389	1.16382
333630	129239	796959	228314	24.74	0.230269	0.199167	1.15616
333961	129192	797440	228318	24.83	0.227213	0.198154	1.14665
334497	129252	798134	228405	24.93	0.224657	0.197301	1.13865
334706	129179	798519	228398	25.03	0.221983	0.196408	1.13022
334955	129109	798987	228401	25.12	0.219077	0.195412	1.1211
335526	129174	799404	228383	25.22	0.216396	0.194368	1.11333
335756	129174	799814	228359	25.31	0.214854	0.193298	1.11152
336008	129174	800169	228386	25.41	0.213162	0.192732	1.106
336371	129174	800725	228398	25.51	0.210733	0.191616	1.09977
336413	129174	800706	228320	25.6	0.210451	0.191067	1.10145
336641	129174	801281	228350	25.7	0.208928	0.190048	1.09934
336603	129107	801324	228319	25.79	0.208007	0.189715	1.09642
336479	129129	801565	228376	25.89	0.209209	0.189626	1.10327
336168	129205	800978	228320	25.99	0.21263	0.190477	1.1163
335273	129193	800694	228397	26.09	0.218406	0.191675	1.13946
333976	129248	799341	228327	26.18	0.228102	0.194079	1.1753
331763	129179	798589	228462	26.28	0.241859	0.196746	1.2293
329006	129152	796052	228365	26.37	0.260166	0.201531	1.29095
325800	129198	793638	228428	26.47	0.282993	0.207284	1.36525
321808	129217	789677	228335	26.56	0.311079	0.215273	1.44505
316941	129178	785708	228297	26.66	0.344703	0.223735	1.54068
312042	129245	781070	228377	26.76	0.380909	0.234629	1.62345
306394	129212	775864	228364	26.86	0.421447	0.24615	1.71216
300754	129140	769480	228317	26.95	0.462001	0.260141	1.77597
295117	129248	763726	228329	27.05	0.50646	0.273273	1.85331
289890	129198	757915	228437	27.14	0.545819	0.287362	1.89942	8	0.48
284614	129217	752022	228423	27.24	0.587478	0.300816	1.95295
279761	129364	744887	228375	27.34	0.628739	0.31701	1.98334
274248	129219	738756	228378	27.43	0.671004	0.331385	2.02485
269891	129149	732284	228377	27.53	0.705834	0.346667	2.03606
265685	129207	726641	228412	27.63	0.742181	0.360368	2.05951
261669	129163	720010	228372	27.72	0.775688	0.375996	2.06302
257716	129272	713802	228400	27.82	0.811853	0.391245	2.07505
254139	129181	707842	228358	27.91	0.84171	0.40549	2.07579
251248	129240	702850	228345	28.01	0.868501	0.41769	2.0793
248515	129131	697850	228406	28.11	0.891216	0.430553	2.06993
246362	129173	693357	228329	28.2	0.911519	0.441191	2.06604
244160	129206	688817	228332	28.3	0.9323	0.452627	2.05976
242398	129231	685435	228294	28.39	0.949046	0.46088	2.0592
241167	129250	681954	228269	28.49	0.960818	0.46954	2.0463
239901	129207	679026	228371	28.59	0.971926	0.477792	2.0342
239133	129207	676173	228403	28.68	0.979143	0.485343	2.01742
238867	129207	673984	228318	28.79	0.981649	0.490336	2.00199
239136	129207	672726	228344	28.88	0.979113	0.49378	1.98289
239239	129207	671844	228328	28.98	0.978146	0.495937	1.97232
240277	129207	671430	228328	29.07	0.968407	0.497006	1.94848
241111	129230	671418	228374	29.17	0.960986	0.497389	1.93206
242133	129158	671992	228473	29.27	0.950231	0.496653	1.91327
243485	129138	672803	228493	29.36	0.937345	0.494713	1.89472
245306	129165	674110	228523	29.46	0.921055	0.491566	1.87372
247207	129221	675415	228452	29.56	0.904655	0.487664	1.85508
249092	129193	677109	228478	29.65	0.887075	0.48351	1.83466
251024	129179	678944	228465	29.75	0.869435	0.478713	1.81619
253221	129276	681246	228471	29.84	0.851515	0.472879	1.8007
255032	129190	683068	228412	29.94	0.833985	0.467792	1.78281
256997	129194	685440	228356	30.04	0.81678	0.461343	1.77044
259044	129242	687506	228336	30.13	0.799765	0.455965	1.75401
261134	129263	690010	228319	30.23	0.782035	0.449518	1.73972
262999	129247	692677	228408	30.33	0.765748	0.443493	1.72663
264786	129225	695244	228340	30.42	0.750136	0.436555	1.71831
266617	129230	697802	228369	30.52	0.734701	0.430389	1.70706	9	0.482
268426	129208	700289	228372	30.62	0.719098	0.424236	1.69504
270034	129151	702676	228423	30.71	0.704662	0.418711	1.68293
271928	129258	704940	228403	30.81	0.690802	0.412971	1.67276
273220	129133	707323	228380	30.9	0.677957	0.406936	1.666
274904	129194	709857	228420	31	0.665194	0.401023	1.65874
276392	129217	712058	228461	31.1	0.653439	0.395963	1.65026
277988	129229	714130	228424	31.19	0.640705	0.390634	1.64017
279295	129226	715975	228393	31.29	0.630082	0.385914	1.6327
280565	129198	718533	228417	31.39	0.619387	0.379899	1.6304
282046	129269	720633	228416	31.48	0.608781	0.374821	1.62419
283485	129247	722566	228394	31.58	0.596948	0.370005	1.61335
284437	129222	724179	228363	31.67	0.588956	0.365894	1.60963
285757	129249	726164	228402	31.77	0.579018	0.361438	1.60198
286654	129256	727859	228396	31.86	0.572091	0.357336	1.60099
287671	129226	729634	228400	31.96	0.563596	0.353138	1.59597
288852	129226	731133	228408	32.06	0.554374	0.349634	1.58558
290093	129226	733017	228442	32.16	0.544724	0.34542	1.57699
290915	129226	734735	228503	32.25	0.538359	0.341823	1.57496
291950	129226	736636	228469	32.35	0.530371	0.337072	1.57347
292774	129226	738059	228463	32.45	0.524027	0.333678	1.57046
294181	129274	739543	228449	32.54	0.51406	0.330077	1.5574
294817	129249	740487	228425	32.64	0.508775	0.327681	1.55265
295765	129232	741866	228427	32.74	0.501251	0.324462	1.54487
296291	129230	743265	228423	32.83	0.497215	0.32116	1.54819
297313	129263	744969	228446	32.93	0.490049	0.317357	1.54416
298512	129320	746307	228396	33.02	0.481975	0.313862	1.53563
299554	129302	747678	228431	33.12	0.473823	0.310939	1.52384
299914	129227	748950	228488	33.22	0.469818	0.308418	1.52331
300774	129251	750414	228465	33.31	0.463785	0.30485	1.52136
301536	129243	751665	228400	33.41	0.45796	0.301462	1.51913
302614	129273	752945	228423	33.51	0.450456	0.298685	1.50813
303350	129271	754355	228501	33.6	0.44495	0.296024	1.50309
304058	129227	755492	228492	33.7	0.438941	0.293338	1.49636
304829	129270	756531	228449	33.79	0.433981	0.290625	1.49327
305596	129296	757860	228502	33.89	0.428777	0.28798	1.48891	10	0.481
306516	129340	758686	228451	33.99	0.422773	0.2857	1.47978
307353	129301	759891	228480	34.08	0.415965	0.283167	1.46897
307871	129313	760904	228473	34.18	0.412396	0.280802	1.46864
308589	129259	762314	228449	34.28	0.406209	0.277397	1.46436
309443	129307	763435	228463	34.37	0.400815	0.274953	1.45776
310384	129263	764435	228452	34.47	0.393225	0.272593	1.44253
310809	129249	764996	228418	34.56	0.389902	0.271061	1.43843
311836	129301	765889	228370	34.66	0.383386	0.268674	1.42696
311449	129300	766968	228453	34.76	0.386164	0.266861	1.44706
311182	129271	763761	228455	34.85	0.387574	0.274153	1.41372
313113	129307	769533	228369	34.95	0.37428	0.260417	1.43723
312813	129251	771557	228275	35.05	0.375468	0.25514	1.47162
313357	129213	772800	228321	35.14	0.370889	0.252691	1.46776
314618	129354	774213	228357	35.24	0.364314	0.249793	1.45847
315002	129278	774791	228358	35.33	0.360253	0.248501	1.44971
315620	129278	775257	228337	35.43	0.355839	0.247301	1.43889
316009	129278	776170	228431	35.53	0.35307	0.24597	1.43542
316357	129278	776470	228317	35.63	0.350589	0.244435	1.43429
316926	129278	777460	228321	35.72	0.346546	0.242254	1.43051
317176	129278	778189	228362	35.82	0.344777	0.240936	1.43099
317675	129219	778794	228357	35.92	0.34021	0.239546	1.42023
317598	129161	779106	228331	36.01	0.339726	0.23865	1.42353
318045	129253	779678	228342	36.11	0.338182	0.237459	1.42417
317897	129282	780166	228340	36.2	0.339728	0.236361	1.43733
317296	129210	780732	228404	36.3	0.342725	0.235585	1.45478
316839	129240	780041	228358	36.4	0.346494	0.236776	1.46338
316343	129182	773731	228430	36.49	0.349007	0.251429	1.38809
316412	129276	780362	228409	36.59	0.35017	0.236445	1.48098
315632	129269	780431	228331	36.69	0.355589	0.235698	1.50866
314401	129226	780026	228386	36.78	0.36364	0.237021	1.53421
313595	129238	778883	228422	36.88	0.369617	0.239842	1.54109
312289	129303	777755	228384	36.97	0.380139	0.242067	1.57039
310832	129253	776224	228382	37.07	0.389802	0.245475	1.58795
309281	129257	774623	228385	37.17	0.401122	0.249088	1.61036
307750	129239	772599	228399	37.26	0.411982	0.253741	1.62363	11	0.481
305582	129155	770717	228436	37.36	0.426422	0.258257	1.65115
304667	129173	768663	228427	37.45	0.433498	0.262821	1.6494
303117	129106	767131	228493	37.55	0.443801	0.266793	1.66346
301844	129132	765049	228438	37.65	0.453726	0.27109	1.67371
300513	129167	763327	228426	37.74	0.464276	0.274913	1.68881
299460	129207	761279	228375	37.84	0.472875	0.279194	1.69372
298388	129194	760355	228485	37.94	0.480727	0.282143	1.70384
297605	129175	758886	228460	38.03	0.486306	0.285309	1.70449
296836	129145	757580	228447	38.13	0.491597	0.288207	1.70571
296408	129140	756304	228372	38.23	0.494752	0.290564	1.70273
296199	129187	755444	228367	38.32	0.497161	0.2925	1.6997
296195	129152	755054	228364	38.42	0.496594	0.293378	1.69267
296282	129167	754829	228387	38.51	0.49619	0.294071	1.68731
296589	129111	755309	228409	38.61	0.492888	0.293132	1.68145
297129	129135	755261	228343	38.71	0.489216	0.292739	1.67117
298042	129135	756151	228325	38.8	0.482313	0.290558	1.65995
298941	129135	757103	228338	38.9	0.475533	0.28847	1.64847
300298	129135	758831	228385	39	0.465341	0.28487	1.63352
301758	129135	760374	228386	39.09	0.454428	0.281345	1.6152
303361	129135	762258	228370	39.19	0.442499	0.276922	1.59792
304778	129120	763936	228312	39.29	0.431743	0.272666	1.58341
306287	129094	765787	228254	39.38	0.420187	0.268023	1.56773
308078	129173	767920	228257	39.48	0.408432	0.263215	1.55171
309765	129216	770341	228276	39.57	0.39689	0.257891	1.53898
311108	129175	772459	228374	39.67	0.386444	0.253868	1.52222
312653	129203	774328	228336	39.76	0.375787	0.249374	1.50692
313793	129220	776285	228371	39.86	0.367886	0.245258	1.5
315044	129218	778434	228358	39.96	0.3589	0.240359	1.49318
316354	129265	780051	228358	40.05	0.35038	0.236755	1.47992
317417	129246	781727	228328	40.15	0.342503	0.232794	1.47127
318158	129208	783301	228403	40.25	0.336594	0.229871	1.46427
319338	129201	785028	228457	40.34	0.328134	0.226456	1.449
320176	129249	786006	228378	40.44	0.323081	0.223696	1.44429
320978	129230	787750	228464	40.53	0.317108	0.220502	1.43812
321523	129185	788389	228371	40.63	0.312516	0.218384	1.43104
322335	129169	789972	228459	40.73	0.306565	0.215567	1.42213	12	0.494
322773	129189	791225	228535	40.83	0.303844	0.213394	1.42386
323697	129241	792328	228479	40.92	0.298328	0.210547	1.41692
324380	129281	793143	228483	41.02	0.294271	0.208787	1.40943
324978	129269	794149	228492	41.11	0.289916	0.206658	1.40288
325613	129321	794519	228415	41.21	0.286435	0.205263	1.39545
326429	129389	795592	228430	41.31	0.281979	0.203032	1.38884
326834	129332	796423	228479	41.4	0.278204	0.201588	1.38007
326968	129259	797398	228445	41.5	0.276002	0.199208	1.3855
327710	129304	797738	228427	41.6	0.271688	0.198331	1.36987
328211	129365	798613	228424	41.69	0.269316	0.196401	1.37125
328405	129284	799166	228447	41.79	0.266575	0.195375	1.36443
328963	129333	799974	228449	41.88	0.263615	0.19363	1.36144
329505	129316	800417	228433	41.98	0.259612	0.192552	1.34827
329637	129298	801064	228439	42.08	0.258394	0.191197	1.35145
329844	129180	801426	228426	42.17	0.254931	0.190307	1.33958
330070	129180	802048	228430	42.27	0.253389	0.188995	1.34072
330698	129180	802549	228462	42.36	0.249112	0.18815	1.32401
330659	129180	802946	228406	42.46	0.249378	0.186866	1.33453
331130	129180	802912	228388	42.56	0.246175	0.186803	1.31783
331163	129180	803601	228411	42.65	0.245949	0.185492	1.32593
331425	129242	804030	228477	42.75	0.245248	0.185061	1.32523
331785	129291	804542	228488	42.85	0.243647	0.18404	1.32388
332082	129326	804722	228500	42.94	0.242255	0.183741	1.31846
331646	129252	804864	228453	43.04	0.243913	0.183076	1.3323
331855	129331	804621	228435	43.14	0.243878	0.183463	1.3293
331672	129320	804764	228442	43.23	0.244932	0.183212	1.33688
331380	129319	803974	228309	43.33	0.2469	0.183905	1.34254
330492	129183	803367	228266	43.42	0.250558	0.18489	1.35518
329978	129260	802320	228273	43.52	0.255413	0.187206	1.36434
328791	129219	801968	228276	43.62	0.262803	0.18799	1.39797
327607	129261	800467	228280	43.71	0.271642	0.191278	1.42014
326107	129276	799188	228340	43.81	0.282239	0.19451	1.45103
324306	129278	796904	228367	43.9	0.294735	0.199686	1.47599
322187	129301	794422	228327	44	0.309886	0.204804	1.51308
319927	129210	791614	228366	44.1	0.324148	0.21125	1.53443	13	0.48
317532	129235	788991	228426	44.19	0.341486	0.217473	1.57024
315419	129304	785608	228398	44.29	0.357715	0.224727	1.59178
312867	129315	782299	228399	44.39	0.37619	0.232063	1.62107
310358	129224	779003	228419	44.48	0.392731	0.239555	1.63942
308128	129222	775885	228426	44.58	0.408917	0.246572	1.65841
306099	129202	772738	228406	44.67	0.423437	0.253478	1.67051
304279	129235	769737	228364	44.77	0.437433	0.259916	1.68298
302782	129307	766792	228292	44.87	0.449786	0.266035	1.6907
301206	129246	764511	228325	44.96	0.460477	0.271453	1.69634
300166	129222	762408	228289	45.06	0.467846	0.275968	1.69529
299259	129263	758061	228267	45.16	0.475372	0.285732	1.6637
298707	129242	759234	228256	45.25	0.479158	0.282967	1.69334
298282	129182	757961	228210	45.35	0.481307	0.285532	1.68565
298683	129327	757877	228311	45.45	0.480804	0.286494	1.67823
298950	129294	757889	228303	45.54	0.478221	0.286402	1.66975
299543	129250	758245	228300	45.64	0.473005	0.285563	1.65639
300160	129146	759292	228339	45.74	0.466567	0.283463	1.64595
301819	129146	760441	228296	45.83	0.454162	0.280511	1.61905
302997	129146	762110	228292	45.93	0.445397	0.276673	1.60983
304648	129146	763726	228260	46.02	0.433161	0.272749	1.58813
305842	129157	765814	228260	46.12	0.42454	0.268004	1.58408
307630	129180	768356	228317	46.22	0.411825	0.262679	1.56779
308916	129109	770640	228326	46.32	0.40121	0.257598	1.5575
310707	129140	772805	228297	46.41	0.388731	0.252501	1.53953
312023	129201	774823	228201	46.51	0.380282	0.24724	1.53811
313328	129083	777602	228321	46.6	0.368842	0.241931	1.52458
314805	129150	779494	228247	46.7	0.359423	0.237148	1.51561
316386	129222	781535	228269	46.8	0.349407	0.232771	1.50107
317416	129229	783019	228230	46.89	0.342208	0.229182	1.49317
318379	129180	784716	228176	46.99	0.33453	0.225009	1.48674
319295	129133	786231	228205	47.08	0.327255	0.221883	1.4749
320478	129204	788494	228315	47.18	0.320175	0.217722	1.47057
321350	129189	789571	228314	47.28	0.313796	0.215349	1.45715
322226	129226	790951	228296	47.37	0.308311	0.212174	1.45311
323128	129326	792089	228325	47.47	0.303758	0.209901	1.44715	14	0.481
323859	129299	792930	228200	47.56	0.298216	0.207102	1.43995
324584	129278	793852	228209	47.66	0.292804	0.205152	1.42726
325172	129274	794972	228209	47.76	0.288662	0.202702	1.42407
326059	129354	795961	228272	47.86	0.283923	0.20102	1.41241
326634	129372	796833	228289	47.95	0.280281	0.199248	1.4067
327090	129327	797250	228228	48.05	0.276355	0.19788	1.39658
327528	129318	798482	228283	48.14	0.273182	0.195617	1.39652
328315	129402	799115	228360	48.24	0.269246	0.194822	1.38201
328473	129324	799670	228282	48.34	0.266805	0.193022	1.38225
328713	129260	800173	228305	48.43	0.264045	0.192105	1.37448
329446	129407	800907	228301	48.53	0.261592	0.190487	1.37328
329972	129424	801314	228316	48.63	0.258297	0.189715	1.3615
329868	129293	802053	228367	48.72	0.256738	0.188504	1.36198
330383	129373	802309	228338	48.82	0.254609	0.187724	1.3563
330850	129460	802839	228355	48.91	0.252941	0.186711	1.35472
330719	129460	802986	228346	49.01	0.253829	0.186325	1.36229
330842	129460	803646	228383	49.11	0.252996	0.185176	1.36625
330726	129460	803405	228354	49.21	0.253784	0.185475	1.36829
330829	129460	803663	228355	49.3	0.253082	0.18493	1.36853
330761	129460	803552	228349	49.4	0.253548	0.18512	1.36964
330335	129338	803239	228302	49.5	0.254338	0.18544	1.37154
329784	129318	802693	228310	49.59	0.257743	0.186686	1.38062
328923	129326	802184	228322	49.69	0.263763	0.187879	1.4039
327798	129287	801036	228331	49.79	0.270784	0.190429	1.42196
326414	129291	799776	228327	49.88	0.280383	0.193133	1.45176
325184	129442	797952	228358	49.98	0.291498	0.19734	1.47713
323267	129474	795756	228313	50.08	0.305374	0.201786	1.51335
321063	129438	793058	228375	50.17	0.320136	0.208153	1.53799
318520	129393	790499	228422	50.27	0.337244	0.214122	1.575
316059	129361	787176	228417	50.36	0.354155	0.221406	1.59957
313483	129343	783928	228462	50.46	0.372262	0.228927	1.62612
311277	129468	779957	228370	50.56	0.390309	0.237053	1.64651
308495	129357	776699	228403	50.65	0.4086	0.244573	1.67067
306318	129364	773178	228358	50.75	0.424653	0.252126	1.68429
303981	129334	769854	228356	50.85	0.44136	0.259594	1.70019	15	0.481
302106	129321	766853	228373	50.94	0.455063	0.266512	1.70748
300476	129373	764457	228473	51.04	0.468134	0.272705	1.71663
299135	129413	762297	228575	51.13	0.478898	0.278397	1.7202
298020	129425	760885	228724	51.23	0.487521	0.282751	1.7242
296962	129339	759046	228728	51.33	0.494021	0.286985	1.72142
296317	129311	757678	228663	51.42	0.49843	0.289619	1.72099
296194	129310	756858	228664	51.52	0.49934	0.291511	1.71294
296494	129362	757020	228708	51.62	0.49798	0.291473	1.7085
296877	129307	756909	228649	51.71	0.494121	0.29128	1.69638
297607	129299	757806	228655	51.81	0.488455	0.289269	1.68859
298873	129359	758921	228652	51.9	0.479938	0.286691	1.67406
300061	129322	760649	228633	52	0.470364	0.282598	1.66443
301833	129354	762427	228637	52.1	0.457679	0.278569	1.64296
303251	129286	764763	228577	52.19	0.44594	0.272802	1.63467
305489	129430	766970	228541	52.29	0.431905	0.267521	1.61447
307275	129430	769919	228561	52.39	0.418789	0.26101	1.6045
309269	129430	772399	228528	52.48	0.404229	0.255171	1.58415
310669	129430	775311	228583	52.58	0.394063	0.249053	1.58224
312783	129430	777856	228581	52.67	0.378807	0.243346	1.55666
314235	129430	779792	228471	52.77	0.368384	0.238191	1.54659
315817	129337	782254	228479	52.87	0.355457	0.232772	1.52706
317194	129385	784199	228452	52.96	0.346502	0.228255	1.51805
318640	129362	786266	228498	53.06	0.335863	0.224027	1.4992
319680	129404	788279	228536	53.16	0.329271	0.219876	1.49753
320763	129376	789656	228502	53.25	0.321175	0.21659	1.48287
321766	129377	791136	228478	53.35	0.314151	0.213151	1.47384
322902	129413	792410	228445	53.44	0.306849	0.210109	1.46043
323452	129362	793772	228510	53.54	0.302139	0.207616	1.45527
324186	129399	795095	228488	53.64	0.297671	0.204558	1.45519
325059	129438	795756	228442	53.73	0.292308	0.202768	1.44159
325790	129484	796849	228432	53.83	0.288052	0.200306	1.43806
326181	129432	797581	228462	53.93	0.284451	0.198936	1.42987
326732	129436	798386	228457	54.02	0.28072	0.197146	1.42392
327164	129481	798953	228425	54.12	0.278523	0.195667	1.42345
327352	129331	799659	228460	54.21	0.27463	0.194401	1.4127	16	0.481
327813	129377	800262	228504	54.31	0.272259	0.193424	1.40758
328231	129367	800715	228490	54.41	0.269218	0.192334	1.39974
328221	129397	801058	228437	54.5	0.269806	0.191188	1.41121
328548	129282	800885	228463	54.6	0.265558	0.191767	1.38479
328359	129328	792663	228399	54.7	0.267663	0.209203	1.27944
328616	129320	801277	228388	54.79	0.265756	0.190343	1.3962
328508	129453	801841	228347	54.89	0.268807	0.188807	1.42371
328125	129405	801360	228330	54.98	0.27061	0.189717	1.42639
327323	129385	800776	228370	55.08	0.275759	0.191288	1.44159
326536	129309	799768	228328	55.18	0.279856	0.193165	1.44879
325585	129389	798418	228305	55.27	0.287808	0.195918	1.46902
324353	129378	797474	228366	55.37	0.296154	0.198438	1.49243
322622	129294	795843	228410	55.46	0.306726	0.202329	1.51598
321168	129306	794037	228381	55.56	0.317117	0.20606	1.53895
319343	129273	791957	228446	55.66	0.32935	0.211109	1.56009
317548	129273	789875	228470	55.75	0.34204	0.215861	1.58454
315903	129273	786885	228433	55.85	0.353727	0.222172	1.59213
313836	129273	785076	228471	55.95	0.368501	0.226458	1.62724
312381	129273	782371	228429	56.05	0.378954	0.232131	1.6325
310882	129273	780504	228472	56.14	0.38978	0.236606	1.64738
309509	129401	778221	228538	56.24	0.401978	0.242205	1.65966
308399	129454	776612	228515	56.34	0.410982	0.245619	1.67325
307538	129476	774873	228481	56.43	0.417667	0.24926	1.67563
306611	129401	773857	228477	56.53	0.423145	0.251508	1.68243
306340	129455	772737	228492	56.62	0.426074	0.254137	1.67655
306000	129388	772483	228489	56.72	0.427413	0.254683	1.67822
306348	129418	772147	228484	56.81	0.425377	0.255402	1.66552
306996	129472	772720	228445	56.91	0.421552	0.253814	1.66087
307720	129441	773056	228418	57.01	0.415713	0.252854	1.64409
308673	129408	773818	228258	57.1	0.408179	0.24993	1.63317
309919	129379	774982	228282	57.2	0.398617	0.247502	1.61056
311547	129484	777386	228360	57.3	0.388654	0.242715	1.60128
313017	129473	779066	228399	57.39	0.377858	0.239259	1.57929
314370	129403	781076	228367	57.49	0.366933	0.234541	1.56447
315850	129374	783113	228406	57.59	0.355866	0.230314	1.54513
317254	129393	785322	228392	57.68	0.346214	0.225309	1.53662	17	0.495
318757	129354	786966	228404	57.78	0.334897	0.221774	1.51008
320124	129432	788873	228336	57.87	0.326619	0.217045	1.50484
321352	129352	790373	228346	57.97	0.316613	0.213829	1.48069
322329	129301	792061	228335	58.07	0.308903	0.210039	1.47069
323638	129356	793370	228328	58.16	0.30074	0.207111	1.45207
324444	129331	794926	228309	58.26	0.294707	0.203566	1.44772
325457	129344	796247	228369	58.36	0.287906	0.201134	1.43141
326113	129346	797347	228348	58.45	0.283421	0.198578	1.42725
327022	129357	798146	228340	58.55	0.277345	0.196781	1.40941
327415	129365	799302	228397	58.65	0.274772	0.194698	1.41128
328202	129384	799492	228320	58.74	0.269704	0.193696	1.39241
328310	129331	800528	228325	58.84	0.268046	0.191485	1.39983
328911	129373	800907	228337	58.93	0.264659	0.190759	1.3874
329055	129335	801366	228357	59.03	0.263007	0.189915	1.38487
329090	129283	801723	228393	59.13	0.261869	0.189419	1.38249
329346	129283	802040	228382	59.22	0.260121	0.188641	1.37892
329258	129283	802075	228387	59.32	0.260724	0.188604	1.38239
328595	129325	802057	228453	59.42	0.265989	0.189143	1.40628
328155	129384	801317	228372	59.52	0.270032	0.190137	1.4202
327186	129384	800555	228344	59.61	0.276687	0.191575	1.44427
326416	129377	799620	228366	59.71	0.281871	0.193772	1.45465
325034	129284	798850	228427	59.81	0.289799	0.195909	1.47925
323986	129340	797117	228373	59.9	0.298047	0.199271	1.49568
322688	129360	795491	228414	60	0.307424	0.203132	1.51342
321397	129399	793680	228349	60.1	0.317117	0.206595	1.53497
319922	129343	791944	228298	60.19	0.326496	0.210014	1.55464
318810	129373	790392	228358	60.29	0.334849	0.213875	1.56563
317788	129449	788728	228335	60.38	0.343403	0.217358	1.5799
316586	129385	787345	228356	60.48	0.350817	0.220569	1.59051
315720	129346	786206	228411	60.58	0.356292	0.223507	1.5941
315349	129370	785032	228416	60.67	0.359374	0.226139	1.58917
315016	129382	784440	228395	60.77	0.361946	0.227284	1.59248
315118	129388	783831	228416	60.86	0.361333	0.2288	1.57925
315289	129379	783851	228433	60.96	0.359944	0.22888	1.57263
315958	129391	784265	228445	61.06	0.355393	0.228051	1.55839	18	0.481
316427	129339	784901	228397	61.16	0.351152	0.226284	1.55182
317486	129364	785865	228449	61.25	0.34406	0.224544	1.53226
318513	129402	787110	228475	61.35	0.337456	0.221995	1.52011
319710	129407	788129	228403	61.44	0.329108	0.219197	1.50143
320836	129387	789135	228319	61.54	0.320837	0.21634	1.48302
322284	129450	790813	228384	61.64	0.31181	0.21315	1.46287
323365	129454	792144	228341	61.73	0.304338	0.209899	1.44993
324551	129440	793566	228378	61.83	0.295862	0.207068	1.42881
325438	129379	794955	228426	61.92	0.288657	0.20439	1.41228
326299	129338	796308	228392	62.02	0.281996	0.201181	1.4017
327360	129390	797428	228370	62.12	0.275596	0.198573	1.38788
328212	129430	798638	228372	62.21	0.270437	0.195955	1.3801
328922	129410	799310	228342	62.31	0.265221	0.194258	1.3653
329450	129408	800329	228337	62.41	0.26158	0.192015	1.36228
330158	129499	801072	228351	62.5	0.258329	0.190503	1.35604
330433	129499	801627	228291	62.6	0.256458	0.188849	1.358
330545	129499	801963	228261	62.69	0.255697	0.187891	1.36088
330663	129499	802448	228354	62.8	0.254889	0.187548	1.35906
330633	129499	802291	228300	62.89	0.255097	0.187475	1.3607
330265	129499	802431	228288	62.99	0.257603	0.187082	1.37695
329930	129369	802056	228308	63.08	0.257638	0.188049	1.37006
329486	129413	801582	228271	63.18	0.26143	0.188795	1.38473
328452	129328	800811	228266	63.28	0.267022	0.190424	1.40225
327607	129329	799866	228252	63.37	0.272828	0.192366	1.41827
326662	129327	798709	228297	63.47	0.279301	0.195227	1.43065
325601	129298	797787	228354	63.57	0.286129	0.197669	1.44751
324625	129303	796280	228365	63.66	0.29296	0.201033	1.45727
323981	129396	794931	228386	63.76	0.299039	0.204142	1.46486
323100	129383	793283	228312	63.86	0.304959	0.20718	1.47196
322527	129374	792149	228277	63.95	0.308793	0.209403	1.47463
322132	129373	791601	228364	64.05	0.31152	0.211269	1.47452
322006	129411	790859	228334	64.15	0.313063	0.212664	1.4721
322158	129424	790034	228280	64.24	0.312227	0.214072	1.45852
322462	129438	789961	228292	64.34	0.310361	0.214317	1.44814
322946	129362	790168	228332	64.43	0.30566	0.214171	1.42718	19	0.481
323602	129344	790741	228311	64.53	0.300769	0.212749	1.41373
324620	129343	791289	228340	64.62	0.293688	0.211768	1.38684
325489	129311	791928	228237	64.72	0.287119	0.209581	1.36997
326456	129262	793117	228300	64.82	0.279593	0.207454	1.34774
327606	129302	794226	228233	64.91	0.272368	0.204518	1.33176
328783	129343	795333	228220	65.01	0.265014	0.201998	1.31196
329739	129339	796738	228284	65.11	0.258405	0.199419	1.29579
330762	129399	797990	228349	65.2	0.252479	0.197189	1.28039
331277	129337	799070	228332	65.3	0.247914	0.194707	1.27326
332106	129393	799947	228345	65.4	0.243261	0.192903	1.26105
332374	129333	801028	228344	65.49	0.2404	0.190545	1.26164
332855	129337	801066	228285	65.59	0.237213	0.190016	1.24839
332669	129250	801671	228324	65.68	0.236954	0.189003	1.2537
332948	129361	801850	228321	65.78	0.236994	0.188593	1.25664
332975	129438	802083	228316	65.88	0.238153	0.188051	1.26643
332444	129349	801744	228286	65.97	0.240203	0.188555	1.27392
332141	129379	801476	228322	66.07	0.242769	0.189407	1.28173
331348	129379	801112	228413	66.17	0.248148	0.190895	1.29992
330725	129379	800192	228359	66.26	0.252379	0.192475	1.31123
330105	129379	799071	228327	66.36	0.256606	0.19467	1.31816
329359	129363	798224	228319	66.45	0.261425	0.19645	1.33074
328610	129310	797216	228368	66.55	0.265629	0.199013	1.33473
328208	129325	796110	228343	66.65	0.268651	0.201239	1.33498
327840	129321	795362	228297	66.74	0.271095	0.202522	1.3386
327769	129307	794892	228293	66.84	0.271337	0.20352	1.33322
327811	129277	794700	228339	66.94	0.270532	0.204288	1.32427
328191	129273	794579	228306	67.03	0.267852	0.204302	1.31106
328623	129264	794631	228312	67.13	0.264738	0.204235	1.29624
329175	129210	794953	228337	67.22	0.260015	0.203718	1.27635
330048	129225	795778	228365	67.32	0.254328	0.202128	1.25825
330892	129229	796735	228387	67.41	0.248633	0.200211	1.24185
331788	129225	797294	228363	67.51	0.242479	0.19881	1.21965
332750	129334	798167	228335	67.61	0.237875	0.196692	1.20938
333586	129378	798845	228277	67.71	0.232993	0.194784	1.19616
333990	129334	799440	228217	67.8	0.229496	0.193031	1.1889	20	0.48
334505	129355	800482	228335	67.9	0.226393	0.191663	1.1812
334579	129307	800719	228300	67.99	0.225067	0.190885	1.17907
334745	129355	800510	228215	68.09	0.224775	0.190695	1.17872
334599	129335	800768	228264	68.19	0.225419	0.190505	1.18327
334453	129322	800484	228238	68.28	0.226178	0.190924	1.18465
334165	129346	800368	228268	68.38	0.228524	0.191405	1.19393
333729	129271	799875	228341	68.48	0.230168	0.193025	1.19242
333446	129374	799042	228294	68.57	0.233865	0.194477	1.20254
332806	129262	798799	228331	68.67	0.236237	0.195292	1.20966
332911	129314	798414	228388	68.76	0.236432	0.196564	1.20283
332868	129326	797740	228317	68.86	0.23693	0.197487	1.19972
333037	129346	797495	228338	68.96	0.236139	0.198184	1.19151
333238	129348	797310	228339	69.05	0.234819	0.19859	1.18243
333623	129346	797196	228349	69.15	0.232179	0.198914	1.16723
334192	129360	797548	228362	69.25	0.228588	0.198252	1.15302
334875	129360	797855	228428	69.34	0.223991	0.198082	1.1308
335382	129360	798414	228485	69.44	0.220588	0.197298	1.11804
336162	129360	798867	228458	69.54	0.21536	0.196108	1.09817
336527	129360	799732	228451	69.63	0.212917	0.194173	1.09653
337042	129360	800232	228487	69.73	0.209477	0.19336	1.08335
337189	129389	800968	228549	69.83	0.209004	0.192237	1.08722
337135	129331	800898	228476	69.92	0.208347	0.191836	1.08607
337230	129355	800985	228459	70.02	0.208134	0.191519	1.08675
336988	129311	800720	228515	70.12	0.208992	0.192517	1.08558
336896	129272	800771	228512	70.21	0.208931	0.192382	1.08603
336889	129349	800365	228491	70.31	0.210305	0.193104	1.08908
336883	129337	799986	228483	70.4	0.210144	0.193864	1.08398
336887	129400	799364	228389	70.5	0.21121	0.194505	1.08589
336983	129322	799626	228459	70.59	0.209208	0.194463	1.07582
337334	129360	799088	228417	70.69	0.207523	0.195317	1.06249
337562	129300	798822	228326	70.79	0.204963	0.195201	1.05001
338013	129336	798661	228336	70.88	0.202592	0.195626	1.03561
338526	129389	799006	228394	70.98	0.200094	0.195322	1.02443
338844	129337	798842	228350	71.08	0.197084	0.195341	1.00893
339466	129409	799114	228287	71.17	0.194198	0.194267	0.999642	21	0.481
339822	129436	799165	228272	71.27	0.192318	0.194049	0.991083
340014	129409	799458	228346	71.37	0.190569	0.193975	0.982439
340031	129420	799342	228322	71.46	0.190658	0.194041	0.982565
339910	129357	799578	228281	71.56	0.190367	0.193214	0.985263
340235	129411	799412	228303	71.66	0.18914	0.193748	0.976218
340075	129348	799602	228351	71.75	0.189102	0.193694	0.976296
340478	129498	799289	228341	71.85	0.189053	0.194305	0.972966
340426	129466	799069	228305	71.94	0.188838	0.194508	0.97085
340675	129462	798711	228298	72.04	0.187124	0.195234	0.958463
340955	129478	799037	228307	72.14	0.185552	0.194589	0.953558
341581	129472	798430	228276	72.23	0.181325	0.195675	0.926661
341949	129440	798339	228309	72.33	0.178336	0.196124	0.909306
342151	129448	798206	228366	72.42	0.177148	0.196845	0.899938
342248	129387	798496	228377	72.52	0.175454	0.196301	0.893801
342541	129419	798881	228401	72.62	0.174088	0.19564	0.889837
342716	129419	799179	228417	72.71	0.172939	0.195117	0.886332
342459	129419	799169	228401	72.81	0.174626	0.19502	0.89543
342680	129419	798927	228309	72.91	0.173173	0.194845	0.888771
342938	129419	799388	228376	73.01	0.171477	0.194357	0.882283
342925	129419	799183	228285	73.11	0.171566	0.194105	0.883883
343121	129424	799026	228270	73.2	0.170363	0.194335	0.876649
343260	129426	799105	228292	73.3	0.169488	0.194324	0.872195
343392	129429	799212	228313	73.39	0.168681	0.194252	0.868361
343436	129361	799496	228330	73.49	0.167206	0.193764	0.862935
343482	129362	799597	228285	73.58	0.166911	0.193208	0.863895
343447	129260	799634	228286	73.68	0.165371	0.193135	0.856243
343537	129278	799673	228286	73.78	0.16509	0.19305	0.855167
343693	129288	799777	228300	73.87	0.164247	0.192927	0.851345
344065	129337	799824	228265	73.97	0.162673	0.192558	0.844797
344318	129352	800100	228316	74.07	0.161277	0.192347	0.838465
344460	129366	800216	228345	74.16	0.16058	0.192319	0.834968
344445	129317	800266	228333	74.26	0.159838	0.192122	0.831958
344602	129350	800447	228355	74.36	0.159383	0.191895	0.830578
344587	129312	800716	228366	74.45	0.158815	0.191393	0.829787
344764	129341	800779	228339	74.55	0.158176	0.191053	0.827917	22	0.482
344919	129386	801073	228378	74.65	0.157938	0.19071	0.828156
344742	129327	801021	228364	74.74	0.158073	0.190716	0.828843
344636	129288	801268	228364	74.84	0.158081	0.190181	0.831214
344803	129317	801364	228318	74.94	0.157495	0.189625	0.830563
345174	129415	801333	228230	75.03	0.156788	0.18902	0.829476
345378	129443	801634	228317	75.13	0.155943	0.189026	0.824982
345426	129421	801970	228366	75.22	0.155242	0.188677	0.82279
345408	129417	802068	228329	75.32	0.155297	0.188178	0.825262
345533	129416	802581	228348	75.42	0.154462	0.187211	0.825067
345496	129366	802829	228316	75.51	0.15383	0.186436	0.825109
345724	129413	802809	228244	75.61	0.153165	0.185927	0.823793
345883	129461	802904	228273	75.71	0.152966	0.185941	0.822661
346049	129508	803280	228350	75.8	0.152691	0.18572	0.822158
345914	129449	803255	228350	75.9	0.152547	0.185773	0.821144
345882	129394	803771	228377	75.99	0.151801	0.184864	0.821146
345940	129394	803623	228350	76.09	0.151422	0.184974	0.818611
346301	129394	803546	228308	76.18	0.149075	0.184823	0.806584
345990	129394	803337	228240	76.28	0.151095	0.184757	0.817805
346147	129394	803475	228232	76.38	0.150077	0.184399	0.813872
346179	129394	803688	228265	76.47	0.149868	0.184192	0.813648
346674	129541	803739	228254	76.57	0.149205	0.183993	0.810928
346478	129463	803952	228299	76.67	0.149134	0.18388	0.811042
346238	129359	804203	228336	76.76	0.148876	0.183617	0.810796
346156	129308	804601	228388	76.86	0.14853	0.183152	0.810968
346481	129425	804299	228282	76.96	0.148449	0.182997	0.811213
346212	129330	804529	228334	77.05	0.148543	0.182899	0.812159
346308	129360	804838	228294	77.15	0.148449	0.181923	0.815997
346659	129466	804935	228235	77.24	0.148008	0.181268	0.816518
346349	129348	805468	228290	77.34	0.147959	0.180536	0.819556
346694	129442	805719	228267	77.44	0.147364	0.179821	0.819502
346668	129428	805948	228247	77.53	0.147285	0.179172	0.82203
346605	129409	806134	228264	77.63	0.147369	0.178901	0.823747
346658	129442	806667	228317	77.73	0.147596	0.178158	0.828458
346604	129424	807064	228347	77.82	0.147644	0.177528	0.831665
346721	129455	807151	228257	77.92	0.147414	0.176654	0.83448
346677	129444	807623	228314	78.02	0.147516	0.176073	0.837809	23	0.494
346842	129488	808170	228350	78.11	0.14721	0.175174	0.840365
346608	129399	808488	228313	78.21	0.147168	0.174212	0.844765
347085	129558	808778	228295	78.3	0.146851	0.173452	0.846639
346829	129440	809111	228307	78.4	0.146448	0.172822	0.847394
346932	129418	809210	228341	78.5	0.1454	0.172869	0.841097
346883	129373	809062	228265	78.59	0.144935	0.172609	0.839671
347065	129428	808718	228224	78.69	0.144711	0.173038	0.836291
347161	129472	808768	228242	78.78	0.144859	0.173066	0.837016
347051	129475	808777	228308	78.88	0.14563	0.173552	0.839113
346787	129452	808701	228294	78.98	0.146928	0.173605	0.846336
346611	129485	808843	228326	79.07	0.148646	0.173543	0.856535
346406	129482	809003	228295	79.17	0.14993	0.172969	0.866803
346228	129489	808897	228192	79.27	0.151207	0.172412	0.877009
346057	129444	809117	228184	79.36	0.151529	0.171875	0.881625
345953	129451	809571	228266	79.46	0.152337	0.171531	0.888104
345727	129451	809588	228202	79.56	0.153812	0.171005	0.899461
345424	129451	809751	228197	79.65	0.155786	0.170616	0.913076
345696	129451	810274	228250	79.75	0.15401	0.169897	0.906488
345633	129451	810603	228266	79.84	0.15442	0.16931	0.912051
345437	129451	811013	228320	79.94	0.155698	0.168846	0.922127
345399	129450	811251	228303	80.04	0.155921	0.168209	0.92695
345520	129530	811445	228262	80.13	0.156532	0.167477	0.93465
345704	129602	812198	228355	80.23	0.156575	0.166577	0.939954
345380	129503	812414	228324	80.33	0.156965	0.165875	0.946282
345182	129451	813004	228406	80.42	0.157355	0.165238	0.952295
345149	129460	813229	228395	80.52	0.157727	0.164677	0.957799
345088	129456	813488	228398	80.61	0.158059	0.164146	0.962915
345224	129518	813605	228332	80.71	0.158244	0.163392	0.968498
344855	129417	811062	228306	80.81	0.158904	0.168638	0.942276
344809	129399	814142	228339	80.9	0.158886	0.162302	0.978954
344716	129383	814482	228350	81	0.159215	0.161656	0.984901
344732	129406	814583	228308	81.09	0.159513	0.161126	0.989994
344733	129425	814862	228342	81.19	0.159834	0.160792	0.994045
344692	129413	815059	228356	81.29	0.159894	0.160476	0.996371
344538	129367	815208	228354	81.38	0.160092	0.16014	0.999696	24	0.48
344683	129433	815287	228342	81.48	0.160306	0.159882	1.00265
344699	129456	815555	228387	81.58	0.160602	0.159653	1.00594
344644	129446	815701	228376	81.67	0.160774	0.159263	1.00948
344838	129521	815873	228363	81.77	0.16082	0.158797	1.01274
344784	129505	816001	228362	81.87	0.160884	0.158517	1.01493
344530	129420	815866	228296	81.96	0.161069	0.158303	1.01748
344554	129434	815939	228281	82.06	0.161153	0.158033	1.01974
344458	129398	816274	228335	82.15	0.161151	0.157725	1.02172
344440	129395	816486	228351	82.25	0.161229	0.157401	1.02432
344604	129464	816438	228306	82.34	0.161353	0.157161	1.02667	25	0.151
344460	129408	816544	228297	82.44	0.161321	0.156864	1.02841
344336	129365	816787	228345	82.54	0.161383	0.156714	1.02979
344401	129391	816857	228330	82.63	0.161415	0.156451	1.03173
344242	129340	816951	228322	82.73	0.161569	0.156192	1.03443
344350	129386	817389	228399	82.83	0.16165	0.155845	1.03725
344292	129386	817237	228319	82.92	0.162027	0.155558	1.04158
344391	129386	818276	228558	83.02	0.16138	0.155171	1.04001
344147	129386	818351	228533	83.12	0.162975	0.154821	1.05267
344255	129386	818400	228493	83.22	0.162272	0.15441	1.05092
344267	129386	818471	228475	83.31	0.162193	0.15412	1.05238
344359	129421	818535	228445	83.41	0.162199	0.15376	1.05488
344293	129403	818790	228476	83.51	0.162329	0.153453	1.05784
344272	129395	819023	228495	83.6	0.162328	0.153101	1.06026
344392	129455	819075	228471	83.7	0.162585	0.152809	1.06398
344301	129429	819226	228492	83.79	0.162716	0.152652	1.06593
344307	129426	819186	228463	83.89	0.16264	0.152514	1.06639
344301	129429	819226	228492	85.99	0.162716	0.152652	1.06593	A	0.299

## Sheet: SKI2N38
FlowCell Text Data File: 20240527_gate_sample1.csv
Software Version: 2.00Q
Triax Firmware Version: 0.42
Fractionator Firmware Version 4.210
Date: 2024-05-27
Time: 23:33:05
User: Chris
Experiment name:
*** CENTRIFUGE SETTINGS ***
Rotor Manufacturer: Beckman
Rotor Model: SW40Ti
Speed: rpm
Gradient: succrose 10.0% to 50.0% v/v
Time:
w2t: x 10^0
Number of Tubes: 2
Sample Volume: 0.1 ml
Temperature: 4.0 deg C
*** FRACTIONATION SETTINGS ***
Volume displaced/mm: 0.143 ml/mm
Tubing length: 290 mm
Total Dead Volume (= last fraction): 0.299 ml
Scan Speed: 0.20 mm/sec
Total Distance: 84.8 mm
Upper Limit to Slow-down Distance: 37.50 mm
Start mode: Meniscus sensing
Fail-safe Distance (M): 8 mm
Number of fractions: 25
Distance/fraction: 3.39 mm
Start Distance: 0.00 mm
Volume/fraction: 0.483 ml
Data Samples/mm: 10.00
*** SCANNING SETTINGS ***
Scanning mode: DUAL UV OD
Channel A (LED1) Wavelength: 260 nm
Channel B (LED2) Wavelength: 280 nm
Sensitivity: 0
Integration time: 500 ms
Averaging: 1 samples
LED1 (260 nm) On Time: 30 ms
LED2 (280 nm) On Time: 30 ms
Sample A Zero: 371465
Source A Zero: 129899.8
Sample B Zero: 896289.8
Source B Zero: 228955.8
Data Columns:
SampleA	SourceA	SampleB	SourceB	Position	AbsA	AbsB	ratioA/B	Fraction Number	Fraction Volume (ml)
286374	128671	649464	227944	-0.36	0.564074	0.55186	1.02213
264074	128641	482937	228063	-0.27	0.745986	1.06741	0.698875
100291	128641	224000	228084	-0.17	2.92474	2.40209	1.21758
241755	128594	550460	228003	-0.07	0.943885	0.839617	1.12419
100291	128641	224000	228084	0	2.92474	2.40209	1.21758
241755	128594	550460	228003	0.09	0.943885	0.839617	1.12419
228152	128665	535527	228053	0.18	1.07546	0.887772	1.21141
151484	128651	359571	228068	0.27	1.99685	1.57985	1.26395
238022	128629	552475	228063	0.37	0.979517	0.833731	1.17486
267008	128538	613028	228005	0.47	0.719314	0.652624	1.10219
280230	128669	633193	227941	0.56	0.612853	0.595911	1.02843
285134	128677	640420	227982	0.66	0.573948	0.576507	0.995561
281801	128660	635112	228041	0.75	0.600118	0.591419	1.01471
282220	128568	636998	228007	0.85	0.595163	0.586007	1.01562
281664	128626	635947	227970	0.95	0.600609	0.588598	1.02041
282538	128658	637771	227969	1.04	0.594198	0.583608	1.01815
282552	128618	638363	227979	1.14	0.593393	0.582077	1.01944
282437	128652	638344	228009	1.23	0.594888	0.58236	1.02151
283261	128588	640528	228110	1.33	0.587217	0.577196	1.01736
284794	128576	642799	228060	1.43	0.57487	0.570664	1.00737
283839	128618	641047	228035	1.52	0.58315	0.575217	1.01379
284907	128701	642583	227962	1.62	0.576161	0.570505	1.00991
284947	128688	642878	227926	1.72	0.575609	0.569434	1.01084
284565	128682	642584	227993	1.81	0.578518	0.570733	1.01364
286066	128622	645617	228029	1.91	0.565632	0.562832	1.00497
286815	128590	647044	228087	2.01	0.559197	0.559439	0.999568
286856	128620	646966	228132	2.1	0.559401	0.559987	0.998953
287678	128547	648285	228083	2.2	0.551673	0.556073	0.992088
287937	128628	648547	228039	2.29	0.551076	0.555038	0.992862
287682	128658	647690	227967	2.39	0.553601	0.556787	0.994278
288776	128669	648917	227913	2.49	0.545243	0.553086	0.98582
289165	128707	649508	227965	2.58	0.542879	0.5519	0.983656
289410	128683	650057	227954	2.68	0.540565	0.55035	0.982219
288810	128680	649023	227958	2.77	0.545164	0.553146	0.985569
289355	128741	649338	227909	2.87	0.541997	0.551934	0.981996
290435	128772	651067	228052	2.97	0.534143	0.548401	0.974002
290004	128670	650927	228043	3.06	0.535714	0.548705	0.976325
288873	128743	648846	227987	3.16	0.545789	0.553845	0.985453
279116	128789	633514	227942	3.26	0.623917	0.59504	1.04853
233157	128708	502857	227986	3.35	1.02738	0.99661	1.03088	1	0.456
126285	128686	333443	227926	3.45	2.40689	1.70982	1.40768
244561	128704	615506	228006	3.54	0.91985	0.645621	1.42475
337832	128748	804129	228073	3.64	0.193545	0.181774	1.06476
338361	128658	805708	228079	3.74	0.188451	0.178412	1.05627
338464	128648	808911	228011	3.83	0.187579	0.171	1.09695
338354	128639	814737	227966	3.93	0.188152	0.158193	1.18938
338019	128564	812179	228031	4.03	0.189081	0.164149	1.15189
337932	128581	816930	228027	4.12	0.189945	0.153988	1.23351
337897	128546	814790	228016	4.22	0.189574	0.158462	1.19634
338243	128596	817004	228050	4.32	0.188143	0.154005	1.22167
336748	128566	813401	228096	4.41	0.197588	0.162036	1.21941
337830	128609	813077	228079	4.51	0.191118	0.162594	1.17543
338013	128659	815653	228057	4.6	0.190775	0.156935	1.21563
337858	128640	815824	228044	4.7	0.191468	0.156467	1.22369
337836	128639	815599	228130	4.8	0.191599	0.157604	1.2157
337757	128624	815411	228091	4.89	0.191859	0.157709	1.21654
337625	128643	814960	228073	4.99	0.19307	0.158534	1.21785
337489	128626	814275	227945	5.09	0.193694	0.159016	1.21808
337276	128626	814462	227994	5.18	0.195115	0.158988	1.22723
337430	128607	814334	228047	5.28	0.193748	0.159669	1.21344
337659	128666	814822	228094	5.38	0.193253	0.15899	1.21551
337507	128611	814641	228007	5.47	0.193307	0.158705	1.21803
337590	128678	814456	227975	5.57	0.193927	0.158862	1.22073
337248	128598	814217	228036	5.67	0.194799	0.159832	1.21878
337540	128656	814271	228026	5.76	0.193869	0.159641	1.21441
337711	128680	814623	228097	5.86	0.19316	0.159436	1.21152
337426	128596	814548	228054	5.95	0.19358	0.159264	1.21546
337347	128586	812468	228023	6.05	0.193931	0.163474	1.18632
337640	128686	814486	228026	6.15	0.193728	0.159186	1.21699
337416	128554	814664	228057	6.24	0.192921	0.159039	1.21304
337486	128601	813965	227932	6.34	0.19327	0.159578	1.21113
337437	128582	813833	227922	6.44	0.193267	0.159783	1.20956
337728	128609	814140	227970	6.53	0.191805	0.159498	1.20256
337819	128621	814017	227983	6.63	0.191411	0.159861	1.19736
337963	128607	814433	228060	6.72	0.190202	0.159557	1.19206
337959	128591	814349	228032	6.82	0.189944	0.159519	1.19073	2	0.495
337950	128582	814449	228089	6.92	0.189845	0.159741	1.18846
338208	128647	814432	228120	7.01	0.189268	0.160017	1.1828
338105	128619	814250	228062	7.11	0.189454	0.159963	1.18436
337642	128640	812228	228050	7.21	0.192908	0.164193	1.17488
338583	128650	811342	228053	7.3	0.186826	0.166106	1.12474
338819	128730	813868	228091	7.4	0.186654	0.160996	1.15937
338322	128624	813715	228088	7.49	0.1881	0.161304	1.16612
338702	128669	813283	228056	7.59	0.186369	0.161981	1.15056
338908	128667	813042	228041	7.69	0.184964	0.162379	1.13909
337499	128661	812370	228078	7.78	0.194238	0.164101	1.18365
339367	128638	812739	228124	7.88	0.181404	0.163658	1.10844
339294	128601	812317	228080	7.98	0.181238	0.164233	1.10354
339646	128608	812065	228055	8.07	0.179037	0.164578	1.08785
339747	128621	811267	228013	8.17	0.178594	0.165963	1.07611
340320	128675	811196	228028	8.26	0.175741	0.166228	1.05723
340374	128675	810707	227999	8.36	0.17539	0.167056	1.04989
340448	128675	809789	227989	8.46	0.174901	0.168947	1.03524
340795	128675	809629	228060	8.56	0.172605	0.169838	1.01629
341208	128675	807150	228054	8.65	0.169878	0.175114	0.970096
341163	128675	809595	228053	8.75	0.170176	0.169856	1.00188
341195	128656	809755	228057	8.84	0.169646	0.169543	1.00061
341599	128745	810027	228109	8.94	0.168526	0.169349	0.995135
342089	128741	810058	228085	9.04	0.165232	0.169105	0.977094
342492	128747	809971	228043	9.13	0.16269	0.168967	0.962854
342668	128707	810105	228013	9.23	0.160838	0.168454	0.954787
342748	128633	809351	228026	9.33	0.159025	0.170174	0.934482
343230	128649	810626	228070	9.42	0.156124	0.167771	0.93058
343611	128655	810631	228024	9.52	0.153736	0.167414	0.918299
343949	128682	811041	228026	9.62	0.151994	0.166546	0.912625
344125	128738	811566	228080	9.71	0.151824	0.165837	0.9155
344143	128665	812402	228113	9.81	0.150438	0.1643	0.91563
344226	128600	813156	228163	9.91	0.148754	0.163067	0.91223
345017	128687	813437	228118	10	0.145114	0.162127	0.895062
345838	128779	813848	228171	10.1	0.141375	0.161648	0.874588
346083	128731	814685	228179	10.19	0.138941	0.159924	0.868796	3	0.481
345962	128691	814610	228108	10.29	0.139032	0.159543	0.871437
346170	128681	815465	228154	10.39	0.137498	0.158074	0.869832
346618	128670	815852	228231	10.48	0.134395	0.157835	0.851494
346910	128697	816355	228191	10.58	0.132976	0.156462	0.849891
346920	128644	816669	228191	10.68	0.131977	0.155788	0.847155
346971	128640	817473	228234	10.77	0.131582	0.154411	0.852151
347515	128731	817101	228186	10.87	0.129656	0.154837	0.837368
347718	128684	818182	228213	10.96	0.127506	0.152746	0.834754
348144	128683	818425	228254	11.06	0.124737	0.152536	0.817755
348079	128640	818962	228239	11.16	0.124412	0.151287	0.822358
348262	128640	819011	228220	11.25	0.123218	0.15104	0.815799
348431	128617	819501	228269	11.35	0.121732	0.150371	0.80954
348647	128569	819517	228240	11.44	0.119491	0.150114	0.795998
348802	128594	820213	228282	11.54	0.118932	0.148962	0.798402
348713	128536	820173	228237	11.64	0.11849	0.148706	0.796807
348930	128536	820468	228194	11.73	0.117091	0.147751	0.792487
349277	128536	820563	228203	11.83	0.114853	0.147619	0.778034
349286	128536	820890	228238	11.93	0.114794	0.147191	0.779898
349531	128536	821263	228278	12.02	0.113216	0.146708	0.77171
349524	128536	821602	228234	12.12	0.113262	0.145654	0.777608
349852	128587	821094	228098	12.22	0.112033	0.145696	0.768952
349925	128567	821064	228030	12.31	0.11122	0.145244	0.76575
350177	128560	821374	228088	12.41	0.109483	0.14503	0.754897
350357	128615	821526	228020	12.5	0.109277	0.14419	0.757871
350112	128535	821224	227922	12.6	0.109462	0.144082	0.759723
350210	128539	821659	227965	12.7	0.108911	0.143488	0.759024
350405	128556	821831	227996	12.79	0.107951	0.143359	0.753016
350703	128559	822302	228060	12.89	0.106089	0.142857	0.742626
350964	128602	822214	228005	12.98	0.105162	0.142618	0.737371
350796	128541	822371	227956	13.08	0.105177	0.141916	0.74112
351215	128649	822975	228099	13.18	0.104385	0.141726	0.736528
351162	128630	822633	227948	13.27	0.104381	0.141303	0.738707
351290	128622	822684	227941	13.37	0.103426	0.141141	0.732787
351313	128652	822799	227997	13.47	0.103796	0.141327	0.734442
351280	128589	823182	228005	13.56	0.102914	0.140575	0.732094	4	0.481
351251	128592	823458	228040	13.66	0.103141	0.140264	0.735338
351652	128671	823446	228004	13.75	0.101971	0.14001	0.728315
351496	128601	823654	228038	13.85	0.101741	0.139835	0.72758
351978	128717	823741	228032	13.95	0.100675	0.1396	0.72117
351894	128704	823823	228016	14.04	0.100997	0.139309	0.724981
351752	128650	823857	228026	14.14	0.100956	0.139314	0.724663
351833	128639	823819	227997	14.24	0.10025	0.139171	0.72034
351894	128625	824070	228028	14.33	0.099617	0.138878	0.717302
351982	128681	824100	228004	14.43	0.100034	0.138637	0.72155
351932	128651	824046	228018	14.53	0.099822	0.138857	0.718881
351727	128614	824155	228023	14.62	0.100494	0.138659	0.724759
351951	128664	823873	227963	14.72	0.099927	0.1388	0.71993
351750	128581	824090	227976	14.82	0.099762	0.138439	0.720621
351849	128574	824263	228041	14.91	0.099016	0.138572	0.714547
351794	128576	824196	228109	15.01	0.099401	0.139234	0.713916
351979	128576	824506	228110	15.1	0.098219	0.138587	0.708717
351807	128576	824994	228186	15.2	0.099316	0.138134	0.718984
351985	128576	824655	228128	15.3	0.098179	0.138407	0.709345
351956	128576	825086	228219	15.39	0.098363	0.138194	0.711779
351950	128576	824885	228215	15.49	0.098404	0.138583	0.71007
351804	128584	824685	228153	15.59	0.099467	0.138535	0.717992
352078	128605	824641	228164	15.68	0.098082	0.138714	0.707082
351986	128581	824482	228101	15.78	0.098258	0.138569	0.709095
352151	128621	824737	228128	15.88	0.097904	0.138237	0.708232
352098	128618	824747	228158	15.97	0.098174	0.138447	0.709112
352407	128703	824470	228079	16.07	0.097691	0.138426	0.705727
352322	128658	824349	228068	16.16	0.097458	0.138599	0.703162
352356	128689	824408	228059	16.26	0.097768	0.138403	0.706402
352284	128681	824431	228116	16.36	0.09809	0.138788	0.706763
352432	128706	824456	228099	16.45	0.097587	0.138604	0.704071
352075	128589	824437	228126	16.55	0.097823	0.138853	0.704504
352154	128591	824499	228110	16.65	0.097356	0.138601	0.702417
352196	128614	824494	228132	16.74	0.097482	0.138776	0.702442
351947	128547	824551	228121	16.84	0.0979	0.138573	0.706485
352232	128642	824483	228128	16.94	0.09775	0.138767	0.704422	5	0.481
352124	128609	824665	228167	17.03	0.097854	0.138684	0.705588
352310	128643	824535	228178	17.13	0.097267	0.139043	0.699548
352255	128641	824994	228233	17.22	0.097588	0.138494	0.70464
352164	128615	824702	228201	17.32	0.097699	0.138861	0.703574
352024	128588	824698	228189	17.42	0.098128	0.138778	0.707084
352086	128624	824407	228148	17.51	0.098365	0.139086	0.707227
352249	128645	824454	228115	17.61	0.097686	0.138735	0.704117
352350	128708	824217	228059	17.7	0.098146	0.138804	0.707083
352210	128648	824336	228049	17.8	0.097987	0.138478	0.707598
352334	128714	824551	228101	17.9	0.098365	0.138421	0.71062
352137	128646	824941	228195	17.99	0.098419	0.138311	0.711577
352091	128668	824754	228148	18.09	0.099107	0.138349	0.716357
352174	128658	824828	228150	18.19	0.098395	0.13821	0.711927
351956	128624	824653	228169	18.28	0.09919	0.13872	0.71504
351863	128601	824637	228168	18.38	0.099394	0.138753	0.716338
351849	128601	824362	228112	18.48	0.099483	0.138904	0.716196
351912	128564	824733	228135	18.57	0.098432	0.138299	0.711733
352042	128612	824832	228143	18.67	0.098434	0.138148	0.712528
352081	128612	824974	228150	18.77	0.098188	0.137903	0.712008
351993	128612	824692	228110	18.86	0.098751	0.138194	0.714585
351853	128613	824955	228173	18.96	0.099664	0.138118	0.721586
351896	128590	824735	228129	19.06	0.098983	0.138246	0.715991
351892	128612	824959	228152	19.15	0.099399	0.137949	0.720551
351983	128639	824573	228098	19.25	0.09928	0.138354	0.71758
351948	128666	824474	228080	19.34	0.099985	0.138425	0.722307
352044	128661	824446	228099	19.44	0.099273	0.138625	0.716123
351916	128627	824635	228151	19.54	0.099509	0.138621	0.717849
351997	128629	824653	228105	19.63	0.099023	0.138236	0.716336
352035	128655	824572	228077	19.73	0.099239	0.138193	0.718115
351936	128627	824592	228066	19.83	0.099374	0.138072	0.719729
351925	128630	824862	228134	19.92	0.099494	0.13802	0.720868
352134	128650	824666	228070	20.02	0.098518	0.137939	0.714214
352384	128779	824608	228024	20.11	0.099177	0.137716	0.720156
352388	128778	824644	228051	20.21	0.099123	0.137844	0.719098
352184	128707	824490	228104	20.31	0.099188	0.138571	0.715794	6	0.481
352338	128720	824692	228100	20.4	0.098442	0.138119	0.712736
352336	128737	824639	228064	20.5	0.09875	0.137951	0.715836
352383	128719	824813	228085	20.6	0.098139	0.13775	0.712445
352449	128756	824743	228056	20.69	0.09836	0.137673	0.714448
352472	128762	824641	228024	20.79	0.098323	0.137647	0.714314
352322	128721	824922	228080	20.88	0.098554	0.137478	0.71687
352445	128759	825190	228161	20.98	0.09843	0.137533	0.715686
351792	128706	825217	228152	21.08	0.101685	0.137404	0.740047
352310	128723	825055	228129	21.17	0.098668	0.13757	0.71722
352177	128665	824748	228110	21.27	0.098504	0.138075	0.713412
352181	128668	824787	228056	21.37	0.098522	0.13758	0.716106
352099	128623	824655	228122	21.46	0.098259	0.138359	0.710173
352235	128667	825401	228160	21.56	0.09817	0.13708	0.716154
352143	128652	825216	228097	21.65	0.098484	0.136989	0.718915
352235	128685	825355	228147	21.75	0.098479	0.137081	0.718404
352095	128680	825339	228100	21.85	0.099282	0.136751	0.726007
352418	128744	825362	228107	21.94	0.098349	0.136758	0.719145
351944	128624	825375	228098	22.04	0.099275	0.13666	0.726435
351763	128522	825348	228096	22.14	0.098641	0.136704	0.721568
351974	128522	825339	228065	22.23	0.097292	0.136489	0.712816
351907	128568	825064	228012	22.33	0.098524	0.136665	0.720918
351810	128539	825095	227984	22.43	0.098635	0.136387	0.723205
351805	128554	825202	228048	22.52	0.098928	0.136647	0.72397
352111	128656	825227	228019	22.62	0.098769	0.136376	0.724239
352134	128644	825348	228059	22.71	0.098404	0.136424	0.721311
352451	128787	825526	228043	22.81	0.098887	0.135927	0.727499
352535	128788	825597	228082	22.91	0.098375	0.136074	0.722951
352130	128685	825737	228085	23	0.099146	0.135802	0.73008
352330	128760	825420	227985	23.1	0.099175	0.13571	0.730786
352163	128705	825883	228135	23.19	0.099299	0.135879	0.730789
352355	128762	825486	228007	23.29	0.099063	0.135737	0.729816
352304	128783	825637	228003	23.39	0.09976	0.135391	0.736826
352312	128769	825898	228089	23.48	0.099457	0.135497	0.734014
351945	128654	825923	228092	23.58	0.099791	0.135466	0.73665
352156	128736	826068	228122	23.68	0.099876	0.135391	0.737686
351872	128643	826267	228111	23.77	0.100075	0.134884	0.741936	7	0.494
352236	128755	826034	228066	23.87	0.099697	0.135036	0.7383
352060	128745	826053	228074	23.96	0.100639	0.135055	0.745168
351741	128609	826214	228106	24.06	0.100315	0.13496	0.743295
351952	128709	826270	228083	24.16	0.100709	0.134668	0.747838
352157	128759	826384	228111	24.25	0.10027	0.134642	0.744714
352218	128791	826709	228125	24.35	0.100434	0.134062	0.749164
352066	128735	826644	228166	24.45	0.100427	0.134512	0.746605
351905	128705	826728	228148	24.54	0.100948	0.134198	0.752232
351994	128721	826834	228195	24.64	0.100653	0.134335	0.749272
351837	128658	827120	228191	24.73	0.100555	0.133704	0.75207
351948	128676	827166	228235	24.83	0.10016	0.133941	0.747791
352106	128738	827003	228208	24.93	0.100241	0.134076	0.747641
352138	128736	826860	228186	25.02	0.099988	0.134214	0.74499
351874	128646	826984	228195	25.12	0.100096	0.134017	0.746887
352020	128679	826801	228155	25.22	0.099743	0.134097	0.743815
351907	128679	826671	228110	25.31	0.100468	0.13403	0.749594
351856	128679	826532	228094	25.41	0.100793	0.134196	0.751092
352107	128679	826818	228116	25.5	0.099188	0.133763	0.741521
352207	128679	826757	228146	25.6	0.098546	0.134125	0.734737
352118	128679	824847	228140	25.7	0.099116	0.138096	0.717736
352009	128684	826488	228135	25.79	0.09991	0.1346	0.742275
352189	128735	826957	228151	25.89	0.09964	0.133742	0.745018
352282	128739	826921	228175	25.99	0.099124	0.134002	0.739721
352185	128721	827128	228195	26.08	0.099428	0.133715	0.743581
352334	128772	827040	228220	26.18	0.099379	0.134091	0.741132
352235	128717	826988	228142	26.28	0.099044	0.133607	0.74131
352328	128752	826515	228107	26.37	0.099061	0.134337	0.737406
352200	128715	826631	228116	26.47	0.099229	0.13416	0.739628
352391	128797	827029	228189	26.56	0.09945	0.133876	0.742847
352341	128769	827048	228158	26.66	0.099265	0.133607	0.742964
352292	128750	827065	228179	26.76	0.09925	0.133729	0.742174
352242	128758	826821	228085	26.85	0.099718	0.133521	0.746835
352366	128793	826858	228121	26.95	0.099524	0.133722	0.744259
352144	128734	827048	228135	27.05	0.099909	0.133428	0.748787
352297	128767	827370	228164	27.14	0.099522	0.132975	0.748426	8	0.48
352183	128770	827144	228128	27.24	0.100299	0.133175	0.753143
352006	128697	827354	228229	27.33	0.100143	0.133499	0.75014
351939	128678	827428	228200	27.43	0.100249	0.133123	0.753054
351978	128707	827099	228063	27.53	0.100518	0.132772	0.757072
351947	128697	827454	228083	27.62	0.100529	0.132178	0.760558
351867	128668	827462	228111	27.72	0.100534	0.132372	0.759476
352029	128727	827524	228136	27.82	0.100534	0.132438	0.759101
352136	128771	827603	228132	27.91	0.100614	0.13224	0.760843
352013	128736	827922	228157	28.01	0.100788	0.131764	0.764913
351763	128639	828152	228208	28.1	0.10069	0.131665	0.764742
351888	128680	827819	228142	28.2	0.100606	0.131859	0.762981
351890	128701	827698	228137	28.3	0.100964	0.132078	0.76443
352028	128750	828000	228133	28.39	0.100933	0.131412	0.768059
351868	128690	827672	228067	28.49	0.100911	0.131597	0.766822
352091	128767	828076	228165	28.58	0.100827	0.131496	0.76677
352108	128767	828071	228206	28.68	0.100724	0.131821	0.764098
352090	128757	828492	228260	28.78	0.100671	0.131345	0.766464
352090	128765	828013	228221	28.88	0.100807	0.132059	0.763347
352041	128765	828207	228196	28.98	0.101118	0.131457	0.769209
352102	128765	827914	228147	29.07	0.100728	0.131701	0.764827
352133	128765	827926	228146	29.17	0.100539	0.131667	0.763586
352213	128790	827418	228066	29.26	0.100459	0.132125	0.760331
352351	128863	827734	228064	29.36	0.100854	0.131447	0.767256
352147	128777	828171	228187	29.46	0.100656	0.131469	0.765625
352086	128752	828053	228154	29.55	0.100602	0.131466	0.765233
352268	128818	827917	228146	29.65	0.100604	0.131689	0.763951
352158	128792	828046	228145	29.75	0.100849	0.131408	0.76745
352384	128867	828132	228144	29.84	0.100707	0.131218	0.767476
352124	128773	828106	228173	29.94	0.100731	0.131494	0.766051
352065	128748	828327	228161	30.03	0.100664	0.130945	0.768748
352079	128758	827930	228157	30.13	0.100757	0.131742	0.764807
352152	128782	828149	228175	30.23	0.100701	0.131422	0.766242
352283	128839	827846	228163	30.32	0.100859	0.131966	0.764283
352154	128805	828634	228229	30.42	0.101097	0.130815	0.772819
352139	128772	828185	228180	30.52	0.100608	0.131387	0.76574	9	0.481
352048	128756	828066	228143	30.61	0.100927	0.131353	0.768359
352057	128754	828587	228268	30.71	0.100826	0.13121	0.768429
351929	128727	828643	228220	30.8	0.101168	0.130729	0.773873
351859	128689	828784	228308	30.9	0.100963	0.131104	0.770096
351729	128645	829117	228335	31	0.101017	0.13061	0.773425
352160	128814	828526	228254	31.09	0.101211	0.131229	0.771255
352071	128788	828987	228318	31.19	0.101326	0.130756	0.774922
352356	128900	829022	228334	31.29	0.101466	0.130801	0.775728
352304	128898	829176	228325	31.38	0.101754	0.130406	0.780286
352233	128857	828575	228241	31.48	0.101497	0.13103	0.774609
352332	128908	828550	228208	31.58	0.101759	0.13083	0.777792
352410	128934	828777	228262	31.67	0.10171	0.130764	0.777814
352160	128892	828924	228335	31.77	0.102571	0.131016	0.782895
352232	128876	829094	228355	31.86	0.101848	0.130807	0.778613
352179	128863	829153	228349	31.96	0.101948	0.130642	0.78036
352151	128863	828865	228330	32.06	0.102127	0.131102	0.77899
352218	128863	829170	228358	32.16	0.101696	0.130677	0.778222
352186	128863	829387	228414	32.25	0.101903	0.130642	0.780022
352253	128863	829079	228289	32.35	0.101476	0.130339	0.778552
352141	128863	829014	228337	32.44	0.102191	0.130843	0.781022
352318	128948	829015	228282	32.54	0.10255	0.130418	0.786315
352181	128901	828527	228143	32.64	0.102598	0.130382	0.786901
352241	128936	828751	228203	32.73	0.102832	0.130375	0.788741
352296	128950	829089	228293	32.83	0.102718	0.130347	0.788032
352042	128890	828960	228215	32.92	0.103301	0.130025	0.794472
351905	128814	828612	228231	33.02	0.102841	0.130873	0.785805
351770	128788	828809	228194	33.12	0.103251	0.130178	0.793148
351826	128818	828918	228237	33.21	0.103425	0.130279	0.793875
351677	128798	829309	228262	33.31	0.104017	0.129649	0.802296
352037	128894	829133	228295	33.41	0.103399	0.130273	0.793714
351863	128868	828849	228281	33.5	0.104062	0.130761	0.79582
351892	128881	828702	228142	33.6	0.104096	0.130009	0.800683
351808	128857	828966	228186	33.7	0.104213	0.129794	0.802913
352045	128937	829096	228237	33.79	0.104091	0.129908	0.801264
351996	128922	828940	228196	33.89	0.104141	0.129922	0.801561	10	0.481
351800	128844	828375	228109	33.98	0.104045	0.130447	0.797608
351785	128840	828861	228134	34.08	0.10407	0.129618	0.802895
351811	128858	829091	228254	34.18	0.104213	0.130046	0.801355
351850	128874	828910	228151	34.27	0.104246	0.129644	0.804099
351844	128851	828449	228124	34.37	0.103876	0.130405	0.796571
351709	128816	828779	228145	34.47	0.104137	0.129873	0.801833
351929	128874	828752	228182	34.56	0.103744	0.13021	0.796745
352042	128926	828908	228178	34.66	0.103922	0.129852	0.800315
352237	128985	828590	228140	34.76	0.1037	0.130231	0.796278
352066	128932	828784	228187	34.85	0.103883	0.13018	0.797994
351998	128894	828475	228159	34.95	0.103649	0.130619	0.793522
351915	128880	828796	228154	35.05	0.103926	0.129903	0.800027
352041	128924	828626	228179	35.14	0.103891	0.130451	0.796395
352024	128921	829012	228243	35.24	0.103946	0.130131	0.798781
352144	128952	828636	228231	35.33	0.103725	0.130827	0.792842
352032	128952	828644	228186	35.43	0.104447	0.130467	0.80056
351931	128875	828828	228228	35.52	0.10375	0.1304	0.795629
351984	128875	828900	228276	35.62	0.103414	0.130612	0.791766
351946	128875	828733	228185	35.72	0.103659	0.130276	0.795687
352068	128875	828626	228229	35.82	0.102877	0.130834	0.786314
352068	128952	828647	228194	35.91	0.104206	0.130523	0.798375
352092	128979	828708	228204	36.01	0.104523	0.130466	0.80115
352075	128987	829153	228338	36.11	0.10477	0.130556	0.802489
352282	129066	828947	228296	36.2	0.104831	0.130666	0.802281
352116	129010	828387	228154	36.3	0.104925	0.13076	0.802421
351786	128899	828443	228168	36.39	0.105086	0.130748	0.803724
351821	128918	828567	228177	36.49	0.105191	0.130558	0.805697
351888	128947	828506	228184	36.59	0.10528	0.130742	0.80525
351878	128945	828464	228121	36.68	0.105313	0.130348	0.807936
351818	128948	827089	228166	36.78	0.105742	0.133575	0.791629
351742	128924	828464	228140	36.88	0.105807	0.130493	0.810827
351679	128914	828612	228174	36.97	0.106038	0.130446	0.812886
351727	128927	828373	228088	37.07	0.105961	0.130291	0.813268
351729	128931	828339	228100	37.17	0.106007	0.130452	0.812617
351718	128920	828209	228081	37.26	0.105886	0.13058	0.810885	11	0.481
351943	128999	828375	228105	37.36	0.105839	0.130416	0.811549
351942	129004	828312	228110	37.45	0.105918	0.130586	0.811098
351919	129003	828382	228120	37.55	0.106056	0.130512	0.812615
351759	128944	828364	228126	37.65	0.106043	0.130599	0.81197
351985	129038	828738	228238	37.74	0.106242	0.130666	0.813082
352059	129057	828852	228272	37.84	0.106092	0.130683	0.811824
351700	128946	829040	228284	37.93	0.106464	0.130386	0.81653
351726	128964	829058	228295	38.03	0.10661	0.130426	0.817398
351821	128992	828503	228235	38.13	0.106491	0.131135	0.812071
351760	128966	828747	228232	38.22	0.106418	0.130605	0.81481
351699	128939	828780	228263	38.32	0.10635	0.130769	0.813263
351557	128884	828920	228272	38.42	0.106294	0.130546	0.814222
351511	128880	828728	228257	38.51	0.106511	0.130828	0.814133
351286	128801	828952	228253	38.61	0.106582	0.130327	0.8178
351666	128939	828871	228319	38.7	0.106564	0.131	0.813463
351463	128939	829011	228282	38.8	0.107863	0.130426	0.827009
351364	128939	828532	228195	38.9	0.1085	0.130771	0.829689
351270	128939	828552	228137	38.99	0.109101	0.13029	0.83737
351672	128939	828466	228197	39.09	0.106524	0.130921	0.813651
351604	128939	828686	228211	39.19	0.106958	0.130571	0.819156
351418	128857	828682	228236	39.28	0.106707	0.130764	0.816029
351440	128880	828853	228251	39.38	0.106971	0.130526	0.819536
351578	128924	828577	228220	39.48	0.106863	0.130868	0.816572
351615	128945	828940	228266	39.57	0.106995	0.130458	0.820151
351597	128937	828719	228292	39.67	0.106965	0.131114	0.815817
351368	128852	828704	228231	39.76	0.106941	0.13068	0.818345
351522	128920	828712	228249	39.86	0.107144	0.130803	0.819124
351441	128890	828948	228278	39.96	0.107137	0.130529	0.820791
351632	128955	828549	228235	40.05	0.107051	0.131041	0.816928
351715	128993	828661	228210	40.15	0.107188	0.130615	0.820644
351665	128969	828236	228133	40.24	0.10709	0.130916	0.818002
351720	128984	828332	228135	40.34	0.107007	0.130734	0.81851
351930	129075	828373	228196	40.44	0.107232	0.131112	0.817868
351827	129044	828547	228187	40.53	0.10735	0.130676	0.821494
351750	129022	828204	228158	40.63	0.107456	0.131175	0.819186
351907	129083	828686	228241	40.73	0.107526	0.130798	0.822075	12	0.494
351774	129039	828721	228279	40.82	0.107606	0.131014	0.821329
351754	129032	828681	228219	40.92	0.107617	0.130644	0.823741
351542	128949	828341	228191	41.02	0.107523	0.131137	0.81993
350972	128968	828343	228178	41.11	0.111498	0.131037	0.850893
351619	128986	828560	228235	41.21	0.107667	0.131014	0.821797
351437	128929	828778	228277	41.3	0.107856	0.130877	0.824105
351282	128861	828634	228263	41.4	0.107662	0.131076	0.821376
351316	128898	829107	228350	41.5	0.108084	0.130745	0.826677
351500	128947	828578	228267	41.59	0.107755	0.131222	0.821169
351402	128930	828974	228298	41.69	0.108095	0.130626	0.827515
351471	128944	828802	228321	41.78	0.107897	0.131165	0.822606
351351	128914	829030	228333	41.88	0.108138	0.130773	0.826914
351471	128945	828818	228312	41.98	0.107909	0.131057	0.823375
351402	128937	828937	228312	42.07	0.108213	0.13081	0.82725
351483	128954	828743	228261	42.17	0.107984	0.130832	0.825369
351550	128954	828581	228215	42.27	0.107554	0.130823	0.822134
351543	128954	828710	228250	42.36	0.107601	0.130814	0.82255
351539	128954	828540	228218	42.46	0.107625	0.13093	0.822005
351630	128954	828659	228245	42.56	0.107043	0.130887	0.817831
351751	128954	828554	228166	42.65	0.106267	0.130507	0.814258
351590	129013	828406	228155	42.75	0.108329	0.13073	0.828642
351391	128938	828652	228207	42.84	0.108301	0.130608	0.829202
351449	128970	828354	228160	42.94	0.108489	0.130875	0.828952
351574	129015	828715	228197	43.04	0.108469	0.130399	0.831823
351563	128995	828748	228258	43.13	0.108192	0.130794	0.827195
351588	129011	828787	228217	43.23	0.108314	0.130404	0.830603
351579	129005	828771	228246	43.33	0.108264	0.130661	0.828591
351576	129010	828786	228206	43.42	0.108364	0.13032	0.831519
351554	128993	828550	228208	43.52	0.108223	0.130834	0.827175
351273	128908	828870	228202	43.61	0.10853	0.130116	0.834099
351531	128984	828623	228203	43.71	0.108211	0.130638	0.828328
351270	128902	829006	228251	43.81	0.108435	0.130205	0.832804
351498	128956	828688	228206	43.9	0.107937	0.130529	0.826922
351482	128962	828507	228141	44	0.108128	0.130413	0.82912
351394	128924	828371	228110	44.09	0.108032	0.130457	0.828101	13	0.48
351345	128913	828842	228236	44.19	0.108165	0.130434	0.82927
351335	128893	828940	228263	44.29	0.107878	0.130429	0.827102
351288	128899	828642	228300	44.39	0.108274	0.131335	0.824412
351500	128958	828892	228232	44.48	0.107954	0.1303	0.828503
351399	128972	828896	228240	44.58	0.108834	0.130346	0.834958
351184	128845	828981	228267	44.67	0.108011	0.130377	0.828449
351270	128882	828895	228244	44.77	0.108093	0.130379	0.829069
351359	128912	828678	228167	44.86	0.108042	0.130252	0.829485
351411	128928	829157	228317	44.96	0.108	0.130388	0.828294
351262	128882	829123	228281	45.06	0.108139	0.130182	0.830673
351484	128952	828718	228183	45.15	0.107948	0.130291	0.828517
351345	128904	828881	228216	45.25	0.108001	0.130195	0.829533
351439	128949	828590	228166	45.35	0.108188	0.130424	0.829506
351565	128988	828704	228149	45.44	0.108058	0.130055	0.830863
351669	129032	828774	228178	45.54	0.108157	0.130133	0.831132
351670	129025	828788	228175	45.63	0.10803	0.130081	0.830481
351490	129025	828316	228138	45.74	0.109181	0.130789	0.834783
351655	129023	828760	228168	45.83	0.108089	0.130083	0.830926
351639	129023	828997	228238	45.93	0.108191	0.130122	0.831461
351519	129023	828808	228199	46.03	0.108962	0.130221	0.836748
351736	129057	828824	228195	46.12	0.108171	0.130159	0.831068
351495	128967	829228	228278	46.22	0.108145	0.129944	0.832242
351578	129010	828657	228169	46.32	0.10835	0.130313	0.831458
351689	129054	828973	228208	46.41	0.108406	0.129947	0.834232
351346	128948	829165	228269	46.51	0.108769	0.130008	0.83663
351347	128923	829048	228219	46.61	0.10832	0.129873	0.834048
351400	128945	829040	228245	46.7	0.108366	0.130089	0.833018
351525	128989	829214	228243	46.8	0.108332	0.129708	0.835198
351584	128998	829051	228215	46.89	0.108118	0.129839	0.832708
351479	128977	829169	228210	46.99	0.108418	0.129549	0.836888
351509	128979	828839	228183	47.09	0.108256	0.130035	0.832512
351548	129011	829258	228220	47.18	0.108565	0.129443	0.838706
351440	128962	829056	228252	47.28	0.108412	0.130104	0.83327
351646	129037	829198	228189	47.38	0.108394	0.129326	0.838149
351538	128997	828790	228128	47.47	0.108387	0.129719	0.835553	14	0.482
351547	129001	829101	228148	47.57	0.108396	0.129223	0.838829
351624	129007	828753	228137	47.66	0.108018	0.129863	0.831786
351592	129022	829017	228122	47.76	0.10848	0.129201	0.839625
351884	129095	829107	228180	47.85	0.107894	0.129454	0.833451
351681	129035	829292	228175	47.95	0.108132	0.129025	0.838076
351224	128936	828891	228126	48.05	0.109338	0.129492	0.844366
351715	129045	829339	228173	48.14	0.108094	0.128911	0.838514
351730	129047	828820	228130	48.24	0.108033	0.12967	0.833139
351819	129084	829288	228147	48.34	0.108098	0.128818	0.839153
351745	129047	829036	228138	48.43	0.107942	0.129281	0.834945
351770	129064	829265	228151	48.53	0.108073	0.128899	0.838437
351608	128989	829199	228190	48.63	0.107806	0.129338	0.833523
351748	129050	829593	228207	48.72	0.10797	0.128641	0.839313
351594	128979	829192	228163	48.82	0.107721	0.129144	0.834121
351810	129050	829431	228189	48.92	0.107563	0.128839	0.834862
351677	129011	829306	228202	49.01	0.107742	0.129198	0.833933
351846	129011	829539	228180	49.11	0.10666	0.128546	0.829745
351822	129068	829070	228166	49.21	0.10781	0.129418	0.833038
351867	129096	829525	228181	49.3	0.108021	0.128582	0.840091
351707	129028	829172	228138	49.4	0.107849	0.128994	0.836075
351758	129041	829266	228123	49.49	0.107748	0.12868	0.837328
351649	129013	829034	228115	49.59	0.107951	0.129109	0.836121
351548	128973	829472	228153	49.69	0.107898	0.12848	0.839803
351909	129076	829441	228194	49.78	0.107395	0.128858	0.833431
351824	129066	829682	228241	49.88	0.107763	0.128707	0.837272
351901	129080	829645	228250	49.97	0.107507	0.12886	0.834288
351613	129011	829667	228242	50.07	0.108146	0.128748	0.839981
351767	129025	829461	228211	50.17	0.107406	0.128948	0.83294
351802	129068	829860	228257	50.26	0.107944	0.128456	0.840316
351773	129035	829797	228277	50.36	0.107551	0.128745	0.835382
351643	129004	829772	228268	50.46	0.107838	0.128729	0.837712
351682	128988	829469	228189	50.55	0.107306	0.128765	0.833347
351663	129000	829402	228147	50.65	0.107643	0.128583	0.837151
351921	129080	829625	228147	50.75	0.107385	0.128112	0.83821
351605	128981	829134	228219	50.84	0.107684	0.129693	0.8303	15	0.481
351880	129070	829676	228186	50.94	0.107471	0.128307	0.837611
351524	128956	829464	228112	51.04	0.107766	0.128186	0.840704
351893	129063	829377	228107	51.13	0.10727	0.128329	0.835899
351624	128980	829705	228130	51.23	0.107544	0.127816	0.841397
351712	129005	829584	228156	51.32	0.107416	0.128273	0.8374
351801	129041	829273	228078	51.42	0.107477	0.128327	0.837529
351934	129075	829653	228156	51.52	0.107205	0.128125	0.83672
351671	129003	829943	228159	51.61	0.107643	0.127541	0.843986
351795	129011	829593	228160	51.71	0.106978	0.128277	0.833965
351723	129009	829952	228189	51.81	0.107404	0.127746	0.840758
351776	129030	829860	228237	51.9	0.10745	0.128305	0.837455
351712	129007	830074	228247	52	0.107452	0.127939	0.839867
351923	129050	829959	228282	52.1	0.106846	0.128441	0.831873
351844	129054	830110	228222	52.19	0.107423	0.127671	0.841405
351767	128991	829467	228140	52.29	0.106814	0.128389	0.831961
351881	129051	829433	228117	52.38	0.107135	0.128288	0.835109
351872	129051	829732	228204	52.48	0.107192	0.128322	0.835336
351892	129053	829627	228134	52.57	0.107094	0.128014	0.836576
351939	129053	829632	228113	52.67	0.106794	0.127843	0.835353
351834	129043	829369	228077	52.77	0.107294	0.128122	0.837441
351964	129059	829790	228152	52.86	0.106754	0.127809	0.83526
351746	128992	829426	228142	52.96	0.106968	0.128495	0.832469
351939	129047	829549	228094	53.06	0.106698	0.127872	0.834414
351928	129054	829515	228062	53.15	0.10689	0.127699	0.837044
351981	129062	829532	228073	53.25	0.106694	0.127743	0.835227
352087	129101	829494	228105	53.34	0.106689	0.12807	0.833049
352011	129065	829769	228114	53.44	0.106548	0.127566	0.835233
352319	129162	829740	228121	53.54	0.10627	0.127674	0.832353
351962	129053	829912	228086	53.63	0.106659	0.127048	0.839518
351871	129005	829520	228062	53.73	0.106403	0.127684	0.833331
351910	129029	829727	228052	53.83	0.106571	0.12718	0.837953
351935	129039	829714	228126	53.92	0.106575	0.127766	0.834138
351372	129035	830098	228137	54.02	0.110115	0.127049	0.866712
352137	129096	829881	228129	54.12	0.106284	0.127441	0.833985
351958	129016	829634	228068	54.21	0.106021	0.127494	0.831581	16	0.481
351946	129020	829693	228116	54.31	0.106172	0.127738	0.831166
352221	129113	830088	228151	54.41	0.106041	0.127173	0.833833
352242	129109	830075	228140	54.5	0.105846	0.127124	0.832623
352218	129100	829849	228100	54.6	0.105839	0.127289	0.831488
352083	129061	829325	228035	54.69	0.10602	0.127891	0.828986
352102	129061	829797	228135	54.79	0.10589	0.127661	0.829464
352065	129057	829699	228164	54.89	0.106063	0.128085	0.828068
352271	129129	829993	228158	54.98	0.106008	0.127427	0.83191
352013	129034	829230	228137	55.08	0.105991	0.128863	0.822506
352242	129088	829400	228075	55.17	0.105476	0.128038	0.82379
352171	129068	829281	228110	55.27	0.105576	0.128555	0.82125
352324	129132	829566	228105	55.37	0.105717	0.127921	0.826421
352360	129117	829628	228157	55.46	0.105224	0.128187	0.820861
352230	129078	829745	228153	55.56	0.105378	0.127912	0.823837
352214	129056	829239	228128	55.66	0.1051	0.128777	0.816133
352132	129064	829360	228160	55.75	0.105767	0.128769	0.821374
352143	129064	829211	228200	55.85	0.105695	0.129382	0.81692
352239	129087	829693	228184	55.95	0.105468	0.128255	0.822328
352401	129087	828832	228201	56.05	0.104434	0.130188	0.80218
352366	129087	829570	228226	56.14	0.104657	0.128831	0.812362
352373	129092	829031	228163	56.24	0.10471	0.129479	0.808703
352413	129138	829295	228162	56.33	0.10525	0.128921	0.816392
352336	129061	829498	228178	56.43	0.104396	0.128619	0.811667
352200	129041	829591	228230	56.53	0.104919	0.128819	0.814467
352243	129029	829441	228265	56.63	0.104432	0.129395	0.807082
352265	129065	829532	228257	56.72	0.104922	0.129146	0.812435
352449	129117	829384	228279	56.82	0.104645	0.129623	0.807299
352564	129158	829901	228303	56.91	0.10463	0.128722	0.812839
352467	129106	829259	228241	57.01	0.104341	0.129597	0.805116
352517	129146	829144	228197	57.11	0.104732	0.129499	0.80875
352655	129171	829214	228247	57.2	0.104284	0.129737	0.803808
352499	129133	829530	228204	57.3	0.104618	0.128748	0.812583
352599	129137	829405	228253	57.39	0.104047	0.129384	0.804171
352462	129088	829549	228211	57.49	0.104061	0.128765	0.808146
352757	129215	829102	228176	57.59	0.1044	0.129434	0.80659
352368	129089	829159	228206	57.68	0.104685	0.129541	0.808126	17	0.495
351986	129097	828879	228204	57.78	0.107256	0.130108	0.824361
351888	129174	829226	228199	57.88	0.109238	0.129348	0.844533
352334	129069	828708	228162	57.97	0.104551	0.130154	0.803293
352325	129115	829013	228264	58.07	0.10542	0.130287	0.809138
352496	129123	828573	228174	58.16	0.104458	0.130527	0.800276
352633	129178	828854	228140	58.26	0.104539	0.129674	0.806165
352577	129133	828841	228130	58.36	0.104115	0.12963	0.803172
352476	129110	828306	228126	58.45	0.104356	0.130716	0.798343
352534	129130	828381	228136	58.55	0.104339	0.130638	0.798688
352408	129110	828341	228139	58.65	0.1048	0.130746	0.801552
352458	129096	828536	228201	58.74	0.104227	0.13081	0.796785
352244	129033	828777	228168	58.84	0.104493	0.130052	0.803474
352378	129064	828512	228148	58.93	0.104186	0.130454	0.798641
352597	129169	828456	228194	59.03	0.104609	0.130921	0.799022
352554	129134	828501	228198	59.13	0.104275	0.130859	0.796852
352584	129147	828780	228251	59.22	0.104318	0.130678	0.798288
352672	129147	828923	228276	59.32	0.103759	0.130564	0.794699
352705	129147	828453	228206	59.42	0.103546	0.131015	0.790335
352801	129147	828546	228241	59.52	0.102936	0.131094	0.785206
352697	129147	828554	228273	59.61	0.103598	0.131321	0.788897
352705	129106	828409	228279	59.71	0.102824	0.13167	0.780924
353027	129244	828076	228213	59.8	0.103172	0.131866	0.7824
352843	129169	828007	228190	59.9	0.10305	0.131836	0.781649
352815	129187	828137	228238	60	0.103549	0.131928	0.784891
352845	129178	828292	228268	60.09	0.103198	0.131832	0.782794
352596	129106	828255	228214	60.19	0.10353	0.131497	0.787318
352623	129106	828369	228241	60.29	0.103353	0.131464	0.786171
352991	129254	828275	228207	60.38	0.103582	0.131401	0.788294
352704	129159	828354	228265	60.48	0.103768	0.131673	0.788068
352715	129180	828329	228273	60.57	0.104055	0.131787	0.789572
352854	129214	828202	228266	60.67	0.103762	0.131999	0.786077
352644	129167	828477	228322	60.77	0.104281	0.131849	0.790908
352781	129212	827945	228272	60.86	0.104196	0.132586	0.785874
352793	129229	828027	228272	60.96	0.104411	0.132413	0.788523
352832	129233	828289	228300	61.06	0.104233	0.132082	0.789155	18	0.481
352828	129242	828225	228247	61.15	0.104411	0.13181	0.792135
352790	129219	828504	228316	61.25	0.104252	0.131751	0.791279
352637	129178	828259	228289	61.35	0.104528	0.132059	0.791521
352312	129073	828112	228315	61.44	0.104759	0.13256	0.790271
352446	129130	827639	228257	61.54	0.1049	0.133113	0.788057
352559	129161	828198	228319	61.63	0.104711	0.132414	0.790785
352252	129062	828038	228303	61.73	0.104954	0.132629	0.791334
352531	129164	827905	228290	61.82	0.104949	0.132811	0.790214
352499	129166	827779	228316	61.92	0.105202	0.133269	0.789392
352378	129156	827469	228299	62.02	0.105792	0.133791	0.790726
352411	129135	828011	228365	62.12	0.105206	0.133153	0.790118
352395	129125	828096	228363	62.21	0.105146	0.132966	0.790776
352343	129112	828139	228409	62.31	0.105248	0.13322	0.79003
352392	129130	827936	228393	62.4	0.10525	0.133527	0.788232
352512	129177	827646	228351	62.5	0.105292	0.133814	0.786851
352420	129133	827761	228317	62.6	0.10512	0.133316	0.788504
352508	129176	827376	228244	62.69	0.105299	0.133572	0.788336
352519	129182	827274	228266	62.79	0.105333	0.133948	0.786371
352511	129182	826947	228206	62.89	0.105382	0.134184	0.785352
352581	129200	827230	228228	62.99	0.105261	0.133749	0.787004
352696	129249	827999	228428	63.08	0.105386	0.133663	0.78845
352702	129237	827772	228398	63.18	0.105133	0.133909	0.785107
352492	129172	827501	228330	63.27	0.105335	0.133958	0.786331
352336	129110	827555	228354	63.37	0.105247	0.134031	0.785246
352765	129268	827582	228404	63.47	0.105277	0.134351	0.783594
352531	129176	827635	228387	63.56	0.105159	0.134112	0.784115
352370	129125	826876	228255	63.66	0.105291	0.134704	0.781651
352650	129230	826790	228244	63.76	0.105346	0.134798	0.78151
352674	129235	826352	228160	63.85	0.105281	0.135083	0.779382
352675	129232	826617	228201	63.95	0.105223	0.134834	0.780388
352712	129237	826615	228261	64.04	0.105071	0.135299	0.776586
352619	129207	826669	228212	64.14	0.105142	0.134808	0.77994
352709	129243	826643	228263	64.24	0.105182	0.135251	0.777681
352652	129220	826448	228223	64.33	0.105147	0.135356	0.776819
352448	129126	826382	228231	64.43	0.104821	0.13556	0.773248	19	0.481
352405	129117	826702	228256	64.53	0.10494	0.135077	0.776892
352481	129131	826299	228200	64.62	0.104698	0.135493	0.772724
352774	129256	826418	228267	64.72	0.105005	0.135758	0.773469
352896	129293	826292	228270	64.81	0.10487	0.136041	0.770865
352910	129290	826651	228352	64.91	0.104736	0.13591	0.770632
352832	129253	826707	228371	65.01	0.104579	0.13594	0.769305
352706	129217	826454	228318	65.1	0.104757	0.136068	0.769887
352864	129258	826408	228329	65.2	0.104455	0.136248	0.766655
352887	129268	826602	228389	65.3	0.104485	0.136295	0.766603
352975	129274	826404	228344	65.39	0.104039	0.13637	0.762915
352684	129173	826686	228375	65.49	0.104133	0.136014	0.765604
352777	129188	826413	228387	65.59	0.103801	0.13668	0.759444
352920	129253	826200	228338	65.68	0.104011	0.136752	0.760585
353059	129282	826285	228382	65.78	0.10364	0.136908	0.757008
352850	129218	826261	228325	65.87	0.103853	0.136529	0.760663
352953	129218	826162	228321	65.97	0.103196	0.136706	0.75487
353143	129218	825730	228219	66.07	0.101987	0.136834	0.745331
353001	129218	825295	228148	66.16	0.10289	0.137211	0.749862
353039	129218	825374	228191	66.26	0.102647	0.137372	0.747221
352959	129218	825465	228245	66.36	0.103162	0.137592	0.749769
353123	129241	825712	228298	66.45	0.102516	0.137479	0.745688
353368	129332	825353	228294	66.55	0.102544	0.138201	0.741992
353036	129242	823020	228265	66.64	0.103081	0.142901	0.721351
353141	129225	825044	228197	66.74	0.102116	0.138112	0.739371
353210	129233	825256	228256	66.84	0.101823	0.138112	0.73725
353269	129243	825153	228226	66.93	0.101627	0.138102	0.735881
353145	129180	825074	228227	67.03	0.101305	0.138281	0.7326
353046	129147	824458	228216	67.13	0.101361	0.139491	0.726651
353053	129140	824498	228231	67.22	0.101204	0.139526	0.725346
353322	129211	824706	228225	67.32	0.100733	0.139038	0.724498
353330	129211	824727	228250	67.42	0.100674	0.139187	0.723303
353285	129184	824464	228234	67.51	0.100485	0.139615	0.71973
353098	129126	824311	228275	67.61	0.100671	0.140251	0.71779
353413	129207	824182	228206	67.7	0.100072	0.14	0.714796
353458	129214	824098	228181	67.8	0.099905	0.139981	0.713699	20	0.481
353511	129204	824025	228177	67.9	0.099403	0.140105	0.709488
353463	129192	824057	228232	67.99	0.099497	0.140462	0.708352
353582	129220	823886	228231	68.09	0.099236	0.14081	0.704753
353631	129232	823617	228191	68.18	0.099123	0.141078	0.70261
353446	129131	823693	228222	68.28	0.098542	0.14115	0.698136
353689	129213	823614	228210	68.38	0.098429	0.141228	0.696946
353799	129239	823303	228216	68.47	0.098185	0.141927	0.691801
353866	129276	823274	228226	68.57	0.0984	0.142063	0.692647
353621	129167	823130	228164	68.67	0.098056	0.141897	0.691035
353781	129181	822738	228156	68.76	0.097272	0.142668	0.681803
354142	129272	822726	228225	68.86	0.096564	0.143214	0.674262
354042	129233	821263	228206	68.95	0.096519	0.146159	0.660369
354000	129191	822252	228211	69.05	0.096053	0.144112	0.666519
353895	129152	822053	228193	69.15	0.096048	0.144393	0.665185
354240	129254	821988	228176	69.24	0.095639	0.144401	0.662311
354285	129254	821704	228178	69.34	0.095352	0.145018	0.657519
354263	129254	821192	228136	69.44	0.095492	0.145779	0.655044
354268	129254	821146	228166	69.54	0.095457	0.146106	0.653341
354305	129254	821382	228181	69.63	0.095223	0.145716	0.653482
354497	129254	821197	228155	69.73	0.094004	0.145917	0.644228
354520	129271	821028	228163	69.83	0.094156	0.14633	0.643447
354442	129228	820785	228211	69.92	0.093908	0.147213	0.637901
354612	129280	820721	228233	70.02	0.093736	0.147517	0.635423
354551	129240	820387	228211	70.12	0.093425	0.148055	0.631013
354537	129213	820514	228188	70.21	0.093039	0.147607	0.630319
354480	129193	820238	228176	70.31	0.093048	0.1481	0.628277
354576	129218	820347	228245	70.4	0.092874	0.1484	0.62584
354563	129215	819979	228161	70.5	0.092904	0.148539	0.625452
354543	129162	820276	228225	70.6	0.092106	0.148399	0.620664
354761	129234	820099	228189	70.69	0.091978	0.148494	0.619407
354640	129172	820009	228211	70.79	0.091675	0.148854	0.615872
354655	129175	819770	228201	70.89	0.09162	0.149286	0.613726
354744	129197	819446	228153	70.98	0.091437	0.149608	0.611173
354839	129217	819361	228126	71.08	0.091197	0.14958	0.609692
354864	129203	819853	228183	71.17	0.090783	0.148972	0.609396	21	0.481
354972	129230	819521	228165	71.27	0.090579	0.149538	0.605723
354646	129111	819406	228196	71.37	0.090569	0.150018	0.603718
354798	129179	819600	228234	71.46	0.090777	0.1499	0.605582
354838	129166	820053	228272	71.56	0.09031	0.149227	0.605183
354785	129127	820135	228305	71.65	0.089956	0.149306	0.60249
354879	129150	820170	228270	71.75	0.089776	0.148965	0.602666
355051	129216	819764	228198	71.85	0.089825	0.149275	0.60174
355212	129259	819627	228171	71.94	0.089564	0.149355	0.599671
355284	129273	819371	228115	72.04	0.089351	0.149476	0.597762
355126	129197	819699	228119	72.14	0.089024	0.148808	0.598247
355232	129216	819564	228165	72.23	0.088681	0.149446	0.593395
355087	129155	819542	228148	72.33	0.088533	0.149367	0.592722
355346	129248	819626	228171	72.43	0.088518	0.149359	0.592656
355288	129191	820011	228173	72.52	0.087887	0.148557	0.591601
355446	129209	819752	228105	72.62	0.087203	0.148594	0.586853
355350	129209	819536	228084	72.72	0.087809	0.148885	0.589776
355252	129209	819177	228066	72.81	0.088434	0.149511	0.59149
355227	129209	819333	228161	72.91	0.088587	0.149907	0.590947
355147	129209	819680	228203	73.01	0.089094	0.149491	0.595983
355248	129209	819762	228186	73.1	0.088459	0.149189	0.592934
355170	129102	819893	228212	73.2	0.087084	0.149107	0.584039
355214	129127	819853	228180	73.3	0.087248	0.148948	0.585762
355103	129103	819905	228162	73.4	0.087534	0.148704	0.588646
354947	129024	820128	228168	73.49	0.087138	0.148279	0.587663
355184	129113	820044	228109	73.59	0.087183	0.148003	0.589065
355264	129124	819962	228107	73.68	0.086875	0.148161	0.586354
354974	129053	819935	228061	73.78	0.087471	0.147871	0.591534
354966	129061	820158	228092	73.88	0.087669	0.147633	0.593832
355143	129112	820698	228158	73.97	0.087439	0.146993	0.594854
355176	129110	820741	228143	74.07	0.087199	0.146788	0.59405
355181	129120	821052	228205	74.17	0.087325	0.146602	0.59566
354939	129025	821112	228124	74.26	0.087212	0.145856	0.597931
355355	129175	821582	228154	74.36	0.087181	0.145088	0.60088
355272	129143	822064	228219	74.45	0.087155	0.144566	0.602871
355355	129173	822125	228171	74.55	0.087158	0.144075	0.604952	22	0.481
355292	129177	822306	228176	74.64	0.087624	0.143731	0.609637
355128	129148	822508	228210	74.74	0.08815	0.143559	0.614035
355037	129142	822608	228190	74.84	0.08862	0.143195	0.618879
354887	129095	822525	228101	74.94	0.088767	0.14269	0.622092
354895	129107	822697	228100	75.03	0.088924	0.142322	0.624812
354836	129093	822750	228088	75.13	0.08905	0.142121	0.626584
354690	129067	823171	228142	75.22	0.08952	0.141643	0.632012
354728	129114	823496	228142	75.32	0.090098	0.140954	0.639202
354561	129083	823917	228198	75.42	0.090628	0.140494	0.645067
354727	129150	824072	228166	75.51	0.090733	0.139922	0.648457
354607	129146	824192	228170	75.61	0.09143	0.139706	0.654446
354661	129187	824566	228240	75.71	0.091792	0.139447	0.658259
354359	129106	824885	228273	75.8	0.092293	0.139026	0.663851
354427	129164	825014	228217	75.9	0.092873	0.138329	0.671392
354205	129094	824982	228227	75.99	0.093065	0.138473	0.672084
354271	129094	825556	228240	76.09	0.092644	0.137362	0.67445
354482	129094	825986	228317	76.19	0.0913	0.137047	0.666195
354231	129094	825628	228276	76.29	0.092896	0.137483	0.675692
354143	129094	826093	228279	76.38	0.093456	0.136535	0.684484
353976	129094	826187	228258	76.48	0.094517	0.136174	0.694087
353869	129145	826219	228250	76.57	0.0961	0.136042	0.706397
353758	129134	826260	228244	76.67	0.096606	0.135914	0.710788
353782	129171	826331	228230	76.77	0.097108	0.135658	0.715827
353570	129134	826564	228234	76.86	0.097806	0.135198	0.723432
353441	129080	826507	228228	76.96	0.097686	0.135274	0.722139
353466	129123	826633	228233	77.06	0.098278	0.135043	0.727757
353350	129120	826967	228234	77.15	0.098963	0.134353	0.736595
353278	129113	827289	228285	77.25	0.099308	0.134059	0.740782
353250	129131	827248	228230	77.34	0.099785	0.133732	0.746158
353026	129088	827421	228252	77.44	0.100463	0.133533	0.75234
352891	129074	827637	228297	77.54	0.101095	0.133423	0.7577
353038	129157	827581	228246	77.63	0.101595	0.133155	0.762983
352684	129067	827365	228167	77.73	0.102278	0.133007	0.768967
352707	129098	827717	228199	77.82	0.102683	0.132511	0.774906
352741	129135	827957	228225	77.92	0.103107	0.132206	0.779898
352793	129192	828337	228254	78.02	0.103778	0.131629	0.788414	23	0.494
352799	129228	828609	228261	78.11	0.104359	0.131111	0.795956
352921	129292	828854	228287	78.21	0.104694	0.130793	0.800459
352553	129187	828806	228262	78.31	0.105211	0.130702	0.80497
352299	129126	828801	228247	78.4	0.105761	0.130602	0.809794
352128	129100	828741	228237	78.5	0.106416	0.130655	0.814477
351895	129049	829136	228276	78.59	0.107018	0.130123	0.822435
351903	129081	829306	228257	78.69	0.107511	0.129623	0.829415
351927	129085	829424	228216	78.79	0.107429	0.129063	0.832378
351966	129080	829786	228232	78.88	0.10709	0.128421	0.833893
351994	129102	830466	228257	78.98	0.107299	0.127195	0.843585
351850	129037	830958	228227	79.08	0.107082	0.125936	0.85029
352122	129153	831431	228239	79.17	0.107378	0.125039	0.858757
351710	129022	831904	228262	79.27	0.107734	0.124224	0.867251
351773	129088	831977	228240	79.37	0.108474	0.123905	0.875456
351823	129160	832335	228283	79.46	0.109403	0.123489	0.885934
351672	129160	832218	228228	79.56	0.11037	0.123307	0.895085
351592	129160	832109	228147	79.66	0.110877	0.122924	0.902
351555	129160	832001	228062	79.76	0.111113	0.122503	0.907028
351464	129160	832254	228136	79.85	0.111698	0.122534	0.911565
351438	129160	832255	228135	79.95	0.111868	0.122526	0.913009
351349	129234	832253	228158	80.04	0.113729	0.122708	0.926824
350775	129099	832066	228118	80.14	0.115055	0.122793	0.936978
350620	129103	831902	228134	80.24	0.116123	0.123257	0.942122
350494	129108	832064	228193	80.33	0.117007	0.123364	0.948465
350464	129142	831840	228185	80.43	0.117806	0.123774	0.951782
350408	129164	831655	228153	80.53	0.118537	0.123917	0.956581
350252	129139	831636	228173	80.62	0.119114	0.124105	0.959787
350207	129147	831652	228155	80.72	0.119542	0.123934	0.964561
350036	129116	831431	228139	80.81	0.120102	0.124277	0.966409
350124	129174	831567	228162	80.91	0.120542	0.124167	0.970807
349908	129113	831680	228220	81.01	0.120877	0.124373	0.97189
349921	129133	831493	228181	81.1	0.121137	0.124471	0.973214
349949	129155	831496	228230	81.2	0.121344	0.124833	0.972052
350083	129227	831072	228154	81.3	0.121729	0.12514	0.972745
349916	129181	830963	228172	81.39	0.122006	0.125509	0.972095	24	0.481
349840	129172	831141	228227	81.49	0.122332	0.125556	0.974322
349742	129143	831095	228198	81.59	0.122466	0.125428	0.976384
349646	129116	831393	228261	81.68	0.122602	0.125284	0.978596
349639	129128	831323	228232	81.78	0.122867	0.125211	0.98128
349600	129116	831397	228240	81.88	0.122911	0.125119	0.982347
349694	129164	831404	228236	81.97	0.123133	0.125067	0.984532
349379	129050	831555	228235	82.07	0.123182	0.124746	0.98746
349454	129089	831732	228259	82.16	0.123363	0.124558	0.990405
349427	129086	831550	228201	82.26	0.123492	0.124497	0.99193
349335	129066	831822	228237	82.36	0.123731	0.124205	0.996183	25	0.151
349131	129003	831839	228208	82.45	0.123951	0.123949	1.00002
349201	129041	832005	228220	82.55	0.12417	0.123696	1.00383
349151	129035	831849	228165	82.64	0.124391	0.1236	1.00641
349197	129062	831977	228190	82.74	0.124556	0.123522	1.00837
349076	129037	832321	228250	82.84	0.124901	0.12326	1.01331
349163	129037	832394	228232	82.93	0.12434	0.122976	1.01109
349127	129037	832431	228216	83.03	0.124577	0.122772	1.0147
349077	129037	832225	228143	83.13	0.124897	0.122645	1.01836
349037	129037	832386	228182	83.22	0.125157	0.122605	1.02081
349085	129037	832820	228273	83.32	0.124848	0.122398	1.02001
349064	129103	832950	228296	83.41	0.126122	0.122302	1.03124
349016	129100	832949	228303	83.51	0.126396	0.122358	1.033
348908	129082	832701	228224	83.61	0.126766	0.122269	1.03678
348851	129083	832524	228178	83.7	0.127152	0.122291	1.03975
348811	129074	832524	228164	83.8	0.12726	0.122182	1.04156
348651	129028	832746	228218	83.9	0.127486	0.122135	1.04382
348811	129074	832524	228164	86	0.12726	0.122182	1.04156	A	0.299
